# Supplementary material for: Profilin-1 regulates DNA replication forks in a context-dependent fashion by interacting with SNF2H and BOD1L
Source: Nat Commun. 2022 Nov 1;13:6531. doi: 10.1038/s41467-022-34310-9 (PMC9626489; doi:10.1038/s41467-022-34310-9)
Supplement: Supplementary file 3 — Source Data [file 41467_2022_34310_MOESM3_ESM.zip]

Archive with 2 entries (2 files):
- source data/Shao_raw data for all graphs.xlsx
- source data/Shao_uncropped blots.pdf
