# Supplementary material for: Profilin-1 regulates DNA replication forks in a context-dependent fashion by interacting with SNF2H and BOD1L
Source: Nat Commun. 2022 Nov 1;13:6531. doi: 10.1038/s41467-022-34310-9 (PMC9626489; doi:10.1038/s41467-022-34310-9)
Supplement: Supplementary file 3 — Source Data [file 41467_2022_34310_MOESM3_ESM.zip › source data/Shao_raw data for all graphs.xlsx]

## Sheet: Fig.1
1c	Vector	WT	S137D	Y59A		1f	shCtrl	shPFN1#1	shPFN1#3	shCtrl	shPFN1#1	shPFN1#3		1g	Vector	PFN1WT	PFN1S137A	PFN1S137D	PFN1Y59A	Vector	PFN1WT	PFN1S137A	PFN1S137D	PFN1Y59A		1h	shctrl	shpfn1#3	shpfn1#3-wt	shpfn1#3-s137d		1i	Vector	NLS-PFN1WT	NLS-PFN1S137D	NES-PFN1		1j	sgCtrl	sgXPO6#1	sgXPO6#2
	0	3	3	4		H-J: IdU	27.9294	14.1368	17.5728	12.5792	24.5563	22.4368		P-T: IdU	6	37.24	36.9238	20.6494	15.824	20.12	22.36	38.46	17.088	35.824		IdU	14.8249	22.7582	11.6	18.4423		IdU	10.84	11.68	9.46	8.58		IdU	15.036	17.416	19.6
	0	1	2	2		K-M: CIdU	30.2666	17.5171	25.3298	28.3639	23.1169	12.5792		U-Y: CidU	12.825	23.98	32.5282	15.3884	17.3528	12.24	18.62	12.04	15.3884	25.4402			17.0704	20.1828	13.8852	18.5479			7.52	8.74	7.5	9.8			17.108	19.18	27.384
	0	2	3	2			8.59845	16.8747	20.6958	10.4185	7.752	23.5403			22.4	12.78	41.6076	10.4	20.665	23.72	36.32	10.46	14.5602	6.8			21.7797	16.6622	16.5746	30.2254			5.8	7.82	5.64	5.74			14.56	13.748	17.108
	0	1	1	2			16.9303	9.80666	11.0634	14.5491	6.96061	12.3204			16.1246	20.2	19.403	12.0266	29.364	23.48	14.2	20.24	23.7588	14.0684			30.9672	13.9531	19.5058	12.7707			7.16	13.36	5.3	7.82			26.516	16.996	17.332
	0	5	4	1			17.8074	17.1464	8.5604	26.9387	10.7621	14.6843			10.469	15.58	42.6052	14.686	25.824	19.22	18.84	15.98	18.1108	10.6734			12.9033	15.0722	21.648	24.9058			6.88	12.7	9.26	7.1			13.132	12.432	19.208
	0	2	6	1			8.96838	12.1659	11.6	12.6453	11.4274	12.6123			13.6058	12.9	24.8128	15.4402	31.1332	26.22	12.8	13.58	8.7726	21.2566			14.101	10.5271	15.985	26.3894			7.4	13.02	9.14	8.4			20.328	9.128	15.792
	0	1	9	12			16.4105	15.2994	12.458	13.5425	11.856	12.0389			12.8	40.12	33.6618	27.7848	34.3628	11.54	17.86	12.14	13.2966	16.1246			14.4449	13.7534	14.3388	32.8931			10.88	9.72	7.04	6.32			12.768	12.684	19.936
	0	3	2	18			23.4525	22.9767	24.3836	8.38356	17.9643	12.4046			14.4	53.66	38.833	25.8642	18.2472	50.38	32.04	20.48	15.8644	26.1564			10.6468	18.3972	16.8238	10.5732			9.82	12.16	8.8	8.74			10.556	16.716	18.984
	0	1	3	2			13.1746	21.9908	17.2742	17.7605	13.4192	11.7238			11.4402	18.4	19.791	15.2052	21.0524	17.22	9.28	18.5	8.4852	30			15.6539	19.182	20.036	10.4137			10.98	8.14	5.34	7.86			12.18	22.54	21.084
	0	2	4	9			14.599	9.06433	13.6528	15.6907	11.6882	13.1531			10.0718	47.06	40.6074	33.3946	28.836	14.6	6.1	20.4	18.2472	24.9448			26.3819	15.4572	19.9078	17.4161			9.38	9.62	6.46	8.9			15.876	22.624	14.56
	0	7	3	35			24.3971	6.26715	18.4174	26.8228	11.4	11.2901			16.5216	28	11.9332	48.7726	33.9034	12.02	12.24	25.34	12.1062	25.678			26.6353	12.1147	17.5454	19.8755			7.2	8.36	4.7	6.16			14.336	14.336	15.652
	0	2	1	26			18.589	11.8716	17.0176	13.0418	11.6257	11.9695			11.2286	20.96	12.0332	32.4864	11.0634	22.24	11.12	32.46	16.9516	23.9098			18.6238	6.45768	13.6236	24.3395			10	9.92	5.76	7.18			12.712	15.764	16.548
	0	1	2	5			19	15.8737	15.559	8.99369	6.84	10.8389			11.8186	17.18	31.379	14.4222	30.125	24.52	12.86	21.38	16.0648	21.6334			15.8055	11.5598	10.7704	26.0064			11.54	9.08	6.44	7.54			14.42	24.808	19.236
	0	1	3	3			29.6011	9.15154	17.3112	15.8816	22.0253	9.40067			10.4308	15.84	17.3666	19.2334	30.463	10.08	17.36	29.5	12.5538	30.4972			15.3889	16.3834	18.9694	15.529			8.16	8.88	6.08	6.06			11.536	30.24	15.036
	0	2	3	2			6.32453	18.5267	13.0292	10.9818	16.1928	13.5578			17.7628	20.6	16.3218	28.8814	36.0112	11.52	27.22	22.44	20.1434	20.2148			19.5136	16.2422	18.04	10.6257			10.42	8.12	7.3	7.46			12.18	22.54	16.912
	0	1	2	1			10.267	6.36994	13.8852	9.38972	9.61932	10.1964			12.3224	19.46	6.8352	14.5986	10.4996	17.26	11.7	27.2	14.9346	23.2724			18.3386	14.8258	20.896	14.2169			10.34	7.26	6.22	8.8			14.056	23.016	14.98
	0	2	2	2			21.9218	8.77306	13.2966	21.0205	23.6504	18.7459			7.2444	20.28	12.1656	17.2046	10.8664	18.16	31.12	43.68	13.9942	8.9442			10.3789	15.2772	21.6334	19.9035			10.6	9.06	5.74	6.82			14.924	21.112	25.004
	0	7	4	1			6.64734	22.265	7.3756	11.6882	9.67313	11.1043			8.9888	20	12.1656	11.6	21.898	20.54	19.74	32.98	11.9866	23.8662			14.2791	6.87264	12.8996	22.7285			9.3	10.14	7.84	8.1			15.064	24.276	15.26
	0	4	1	1			14.7565	8.8141	16.9942	31.8548	10.1964	13.68			7.354	20.44	27.4926	14	39.719	9.24	21.06	33.66	22.898	20.6456			16.4983	10.5708	11.3772	23.435			9.84	9.62	5.34	7.86			18.34	18.9	18.424
	0	2	2	3			6.32453	7.16984	17.5728	13.8986	8.22077	12.4547			11.6	20.04	24.2124	15.7276	11.3842	50.5	15.68	31.5	23.6372	27.4402			19	12.6814	18.8298	27.7036			10.42	8.62	8.74	7.5			14.476	18.9	22.708
	0	5	4	4			16.1445	17.6772	20.665	11.6526	8.38356	5.76794			12.8062	22.12	25.3298	13.7754	23.5288	10.04	25.42	38.72	22.069	16.1988			22.3653	7.75464	15.687	25.3715			8.6	11.46	9.64	6.22			14.364	17.304	22.988
	0	13	5	20			14.3648	17.0789	16.8808	8.77139	8.77139	13.8688			16.7044	22.48	16.536	10.8664	13.2242	23.22	38.06	20.36	21.6334	21.1698			8.43733	20.4382	22.5282	17.3197			9.26	11.14	6.88	8.86			14.42	19.964	21.84
	0	10	3	5			7.90723	16.6681	7.642	21.1978	17.8773	15.4839			15.559	13.68	30.787	12.4	22.145	9.2	12	47.6	14.8	17.3528			8.39439	12.5995	18.53	17.0029			11.26	10.12	8.82	7.26			14.7	16.072	22.372
	0	4	2	6			8.86312	5.6107	9.7652	16.1155	7.96358	11.9347			13.0782	15.2	43.4088	12.8	24.8516	19.62	25.6	28.74	16.2826	29.7724			12.6831	16.4326	18.7276	25.344			10.7	11.74	5.58	7.62			23.828	17.304	25.704
	0	1	3	6			4.7614	27.3653	14.0912	12.0389	8.08032	15.4906			18.0886	22.26	21.1546	9.2348	28.3352	18.04	18.46	18.96	25.8148	8.2074			8.66533	6.87264	15.2052	30.2254			10	7.64	7.7	8.28			15.624	14.448	17.444
	0	2	2	12			32.1947	10.5991	10.7628	18.983	7.84525	14.5991			19.4812	21	15.331	15.4402	12.6492	20.2	37.42	15.06	14.322	50.3492			16.0727	27.4903	15.7784	16.4446			9.88	11.32	9.06	5.86			17.556	23.1	18.76
	0	2	2	3			10.1965	14.3095	11.8726	17.7079	15.9666	23.0586			12.9244	23.2	23.1102	18.1108	37.2774	26.48	14.76	14.32	20.4	13.0782			13.0589	17.5183	10.8296	13.4925			9.3	11.04	8.62	6.68			16.576	22.26	18.172
	0	4	5	1			19.9418	11.5759	18.6462	14.7055	11.4365	14.4848			12.7122	24.16	40.036	29.6244	41.998	23.48	21.26	19	16.2432	18.2472			23.8646	15.0722	16.8238	12.0403			11.3	11.02	8.66	6.48			16.94	15.708	18.62
	0	11	1	6			21.2697	21.2597	15.435	18.983	10.8102	16.9641			5.2	25.52	44.7464	27.6	15.1208	15.38	21.74	35.3	15.8644	18.6762			15.58	11.1336	22.0036	16.0586			9.9	11.62	7.46	8.5			16.352	19.348	23.352
	0	10	5	4			22.9767	10.0968	11.114	16.9459	9.58694	11.6079			28.8942	8.24	36.2834	19.1416	22.1882	13.68	13.2	18.02	18.9694	10.5224			16.45	14.4079	11.4402	28.6923			10.04	12.04	6.94	9			13.748	21.532	23.296
	0	24	6	1			14.2285	12.4243	10.0956	18.8786	14.3113	11.6882			13.4938	22.68	13.5824	22.585	10.7704	14.3	19.6	29.44	28.0714	20.0998			11.2982	8.54616	26.3424	27.3441			13.06	10.18	7.1	9.44			14.112	20.636	28.112
	0	9	3	2			11.6008	11.8959	12.881	11.3268	13.786	5.472			25.7526	23.28	23.7588	13.2966	24.0432	11.6	26.88	21.88	12.093	20.6184			10.1397	10.9562	23.0756	15.9189			10.92	8.98	5.68	8.6			14.224	23.772	24.22
	0	6	2	8			13.1032	17.1716	16.6374	11.9695	13.1531	20.8417			17.2418	15.06	11.2642	36.479	11.3702	17.88	25.22	33.38	18.2604	13.2484			29.4175	7.2636	11.662	14.7935			9.08	10.8	10.12	7.26			12.908	19.46	17.696
	0	10	1	7			21.0685	16.4105	11.0344	28.7424	10.9818	13.4655			18.5084	9.12	39.8498	12.4064	14.2436	16.4	26.76	28.16	19.5304	16.536			11.4315	5.76	16.9752	9.92033			9.66	11.14	8.84	8.6			14.056	21.224	18.34
	0	7	3	3			9.71052	21.3917	16.184	16.3271	13.6038	9.23332			21.2038	13.54	16.0648	18.6462	21.3842	23.28	37.84	23.4	20.7692	13.6938			12.5917	7.81392	12.1918	10.6912			7.7	13.38	6.16	7.4			16.716	12.964	16.688
	0	3	4	5			16.1578	15.6355	14.322	8.71188	11.0386	20.981			19.799	16.32	12.4258	12.3224	12.5602	19.02	22.24	25.94	18.3564	20.5406			12.4068	8.65344	8.9888	8.85086			6.66	11.76	7.06	7.2			24.136	30.688	18.424
	0	4	2	4			16.7588	18.5617	13.5882	25.5727	15.2197	10.0423			21.264	11.3	30.989	17.8214	18.3172	26.6	25.72	41.38	34.5972	9.683			23.4893	8.16	20.957	4.8679			6.88	6.86	7.16	13.26			18.984	16.912	18.06
	0	2	1	1			12.9088	17.1674	17.8752	9.12	6.44875	9.40067			14.5602	12.34	31.4884	18.102	20.278	26.04	29.3	28.82	17.6816	9.4404			7.30949	6.822	16.7044	10.56			8.7	8.78	5.06	8.44			19.376	13.58	15.232
	0	5	1	4			11.3365	8.8141	17.3666	17.947	6.11792	10.0423			14.4996	16.72	26.0584	28.0856	22.1882	12.06	41.44	53.54	18.2164	14.9452			11.1243	11.8745	11.0054	11.1382			9.4	8.74	7.58	7.54			14.84	26.348	20.916
	0	2	2	6			13.7746	22.8032	23.4674	25.5522	7.21004	9.38972			18.868	20.54	7.879	19.3494	9.2	16	14.36	17.36	17.2046	39.2938			17.1169	8.65344	16.4	13.4614			8.88	6.2	8.88	7.46			19.964	20.692	25.76
	0	4	4	4			24.662	10.1397	14.3388	18.0567	6.84	7.58944			31.241	31.88	11.2072	11.2712	24.948	14.84	20.56	28.38	15.0944	30.0106			16.4983	14.6302	10.5604	12.7158			11.3	8.06	7.9	6.78			17.332	18.62	26.572
	0	2	1	2			14.9703	9.40063	18.071	12.97	6.96061	7.76545			34.7908	13.42	17.6408	24.0832	14.8	19.46	15.06	30.02	18.7488	13.0598			15.6678	12.9689	21.5034	12.4613			9.32	9.44	7.68	6.62			12.432	21.112	13.58
	0	2	3	6			17.3639	17.1464	15.8644	11.216	13.3492	9.40067			25.4558	18.42	17.9778	10.4	9.9036	24.06	35.7	13.88	24.331	18.783			14.1062	12.48	16.1246	18.0605			6.62	6.58	5.74	5.46			15.316	26.6	18.928
	0	1	1	4			16.5986	16.3444	16.8048	19.4803	10.0113	9.82247			35.3294	16.12	15.142	20.8806	14.8808	28.34	23.72	26.48	19.7342	11.2			22.5773	10.733	9.683	12.9442			9.86	13.84	7.2	6.78			19.964	21.196	24.556
	0	6	2	2			22.265	14.8394	16.0898	13.4732	13.9584	7.54817			19.2166	16.08	18.9736	15.3102	8.2462	15.28	26.88	16.7	18.0178	9.2348			16.3797	10.1256	22.4322	9.34138			9.64	8.96	5.54	7.44			17.78	21.364	24.192
	0	2	6	3			20.079	25.84	16.4924	25.964	13.3179	6.85528			18.071	23.82	36.8196	22.5424	16.473	18.04	32.1	16.12	19.5304	19.3866			17.864	18.8731	19.6164	11.8652			8.12	9.64	8.6	7.26			20.356	13.104	23.24
	0	19	1	4			23.7006	23.9672	15.9298	18.5676	12.3204	12.1677			15.331	15.24	16.819	17.2326	14.8808	28.14	42.04	15.36	23.6812	31.9024			15.2048	11.5399	24.5602	22.4136			7.96	16.12	7.82	5.64			17.976	25.256	20.692
	0	20	1	8			25.6888	9.19106	19.0536	13.6038	13.8688	19.1575			18.906	26.94	33.0164	22.3892	29.9814	20.7	28.1	15.58	17.0552	7.343			21.1711	14.911	13.3146	15.2024			10.66	9.08	6.68	8.1			16.156	18.312	23.52
	0	10	1	5			18.0209	6.12731	13.0108	22.8	9.40067	17.8073			22.5744	16.68	31.2742	23.9098	34.3186	23	18.6	27.5	29.7322	11.6			19.0948	11.4094	14.3388	14.1678			6.78	9.24	8.3	7.06			16.436	21.224	17.388
	0	2	1	8			8.57318	10.4551	10.7704	17.4238	9.75886	9.40067			14.8054	9.68	16.4438	17.4722	5.9464	14.98	25.82	17.7	20.195	14.686			18.6238	8.16	17.8392	20.7068			10.76	12.18	7.18	8.4			16.156	15.204	20.888
	0	23	1	9			13.6059	8.8711	10.469	18.3535	13.2317	11.1791			14.4222	36.18	21.6814	22.9956	36.6192	18.66	12.96	26.64	24.0532	22.8806			19.7746	19.3195	11.8456	12.0403			6.34	9.44	8.12	8.04			18.704	15.764	21.14
	0	18	0	6			10.8682	10.3231	16.0898	21.4901	10.5277	15.5977			12.6302	39.36	32.249	16.0898	31.9924	18.74	42.2	26.3	15.9398	18.5602			18.24	15.635	23.7218	14.4984			9.68	9.82	8.5	9.82			19.404	20.02	16.324
	0	4	0	6			9.38524	7.98912	11.2642	8.38356	11.2901	15.96			19.5058	22.18	17.9108	16.5746	16.7044	29.86	27.32	26.98	9.1214	18.7488			19.749	12.2376	20.9418	13.7687			10.12	13.12	7.72	8.38			16.044	21.672	25.48
	0	6	0	2			15.5243	19.3762	12.7812	16.4413	17.9933	15.8029			19.2666	16.48	46.555	13.2966	18.1814	41.6	18.32	24.74	13.023	22.1846			17.7912	16.2422	20.5056	9.44513			10.2	10	8.34	7.36			20.272	18.228	26.292
	0	4	0	11			20.2259	26.9158	14.4886	21.7975	10.5769	10.2472			16.4438	25.84	54.8978	16.6902	24.7386	17.26	17.64	18.08	15.6052	14.6478			17.0704	10.5382	14.4056	17.368			9.5	9.32	8.64	5.9			21.644	13.748	21.084
	0	7	0	2			18.9924	14.47	9.8062	21.7975	11.1323	19.8661			12.2702	11.62	32.538	20.938	15.0784	12.5	12.14	11.66	18.7488	10.024			23.7827	13.2761	14.1422	12.1899			7.4	13.3	6.64	6.68			15.176	23.52	23.828
	0	1	0	5			20.14	11.1243	15.9248	19.3572	11.6882	9.12			14.3388	15.38	17.1814	24.609	16.4	21.16	15.76	14.94	10.4	10			15.2758	7.69488	14.7186	21.77			10.52	11.26	8.5	7.06			12.348	21.616	19.376
	0	2	0	4			12.9981	5.44084	7.2112	13.279	11.9347	11.856			17.3112	14.7	23.2206	13.2544	35.6202	13.66	33.76	20.36	14.8486	10.748			23.807	11.7674	15.2052	15.9802			8.2	11.36	7.92	5.76			13.328	22.204	19.404
	0	1	0	4			11.7861	26.6108	15.1208	22.2881	14.1433	12.5462			12.0332	20.84	28.7138	29.6	30.1144	13.78	25.92	13.86	15.4558	39.7834			18.244	8.8116	19.7586	8.5301			9.84	11.98	8.54	7.42			20.3	23.66	22.708
	0	2	0	3			21.9547	25.426	16.1988	8.37102	22.5248	16.5736			14.294	25.36	43.9436	22.6344	27.6318	14.06	28.48	29	14.361	11.662			29.8488	13.5766	19.6978	13.8191			7.74	10.02	7.92	7.54			18.284	21.28	16.24
	0	3	0	8			20.6918	17.4346	19.5386	15.3287	13.5578	18.4046			15.9398	14.54	24.0832	14.6752	12.093	12.24	20.86	13.02	14.8054	8.5604			25.0511	9.10728	8.0994	13.8595			7.84	10.14	8.8	7.5			15.456	15.428	17.752
	0	2	0	24			22.5965	16.1802	9.683	8.40818	13.8011	20.9263			8.4096	40.04	29.334	14.0912	12.2702	11.28	12.92	16.98	8.438	26.6834			24.6092	10.733	27.4634	15.6808			10.02	13.26	7.76	6.5			13.776	18.816	20.832
	0	5	0	15			29.5936	23.4893	16.4924	13.9509	23.3452	15.0412			19.1206	15.82	8.438	14.0912	18.6462	17.08	17.36	18.22	10.5224	16.819			25.5618	13.0574	8.4096	15.2389			7.52	11.64	9.82	5.78			18.592	22.568	22.792
	0	1	0	14			20.4106	6.36994	10.9252	26.5891	13.7103	16.5986			19.3038	23.58	35.3656	17.343	22.912	20.76	13.86	40.32	23.3238	13.0292			33.5177	14.4	8.1584	16.2996			6.58	11.08	7.84	7.26			16.184	15.344	19.796
	0	4	0	6			26.5457	3.50341	8.2366	24.1723	10.9536	10.8772			12.2702	10.28	16.98	15.179	17.8392	20.08	16.7	24.54	16.2432	13.2484			26.9906	11.0818	12.5284	9.86383			7.22	9.38	7.24	8.34			19.012	22.12	17.388
	0	4	0	3			24.0633	9.43901	8.2366	16.5295	16.1155	11.509			11.3772	14.3	17.2558	18.0044	15.6204	27.76	10	26.48	31.8848	28.1624			10.6468	18.7445	15.0784	10.2519			6.1	9.88	7.3	7.46			14.28	21.364	20.58
	0	4	0	6			16.1445	6.64734	10.008	24.3224	15.986	8.22077			15.646	10.12	12.3482	16.5216	19.4196	14.42	22.8	36.38	17.3666	26.4756			7.98912	7.73976	9.6332	6.44503			8.58	8.5	8.6	6.58			15.652	17.836	14.028
	0	2	0	4			23.4525	15.3184	10.3846	19.4803	8.71188	15.0412			15.985	12.1	13.5882	21.2942	16.8048	15.12	25.6	24.4	12.4258	19.7464			13.6853	10.1256	17.8392	13.8595			8.7	11.94	7.12	6.84			14.42	21.252	18.312
	0	5	0	1			27.7088	16.9643	14.9934	21.466	7.752	16.276			14.2436	7.24	9.6166	30.4236	20.5602	15.4	11.6	34.76	16.473	23.5288			10.5857	6.52872	16.8808	12.3713			9.68	9	6.9	8.04			16.072	24.948	19.124
	0	3	0	3			17.864	18.6356	15.331	20.3572	16.3715	10.0113			25.7776	27.34	10.8074	36.455	13.023	17.38	9.28	37.38	14.8432	28.4676			12.7399	13.4486	12.7812	15.0271			11.8	10.6	7.7	8.18			17.556	17.052	18.76
	0	5	0	2			16.6681	11.7861	18.9736	22.8727	15.0412	14.0475			17.6182	20.32	31.4986	11.4542	18.851	23.32	17.76	44.06	15.3154	30.9658			16.4633	8.85072	13.7928	11.5798			9.88	11.3	7.62	6.88			12.6	18.256	14.392
	0	2	0	2			18.3819	13.7011	15.8392	13.2555	11.2623	18.2058			31.6102	13.42	22.145	18.0178	24.0134	12.22	23.64	30.5	13.6528	22.5282			14.42	11.6098	16.473	14.1678			10.1	12.98	7.44	8.98			15.988	19.6	13.972
	0	1	0	12			9.94555	16.9472	20.665	10.6843	10.7329	10.3382			27.8626	18.08	13.6236	17.6046	19.7464	15.04	19.34	39.62	13.6	36.7152			22.9577	8.85072	13.4164	16.0586			6.68	8.88	6.44	7.04			15.792	19.18	22.344
	0	2	0	9			8.8711	12.1421	17.9778	10.9818	9.74814	19.4803			24.8806	28.82	31.6304	14.0058	12.2702	7.22	20.46	23.68	14.0058	15.2			13.7011	17.2867	11.2712	13.9495			12.38	11.14	6.94	7.46			16.856	15.456	18.032
	0	12	0	6			24.1353	12.4068	9.8386	21.7975	14.2021	6.84			14.8808	21.84	13.6058	9.9358	8.3234	8.32	29.08	32.24	17.5454	13.1026			15.58	10.6577	17.3066	10.8723			10.66	9.02	7.64	9.44			18.34	15.036	13.804
	0	4	0	13			12.1659	19.5616	12.1062	18.8013	15.6109	15.8291			16.4924	19.54	40.39	14.0228	16.5216	11.98	12.56	11.32	17.8214	16.0798			17.1	7.21608	17.3666	10.6912			10.4	12.1	8.16	7.62			15.876	16.856	13.524
	0	6	0	23			23.6366	7.29961	10.032	20.188	18.6012	15.5106			20.396	22.62	13.8852	10.3768	10.198	19.5	9.12	48.58	26.8834	17.8886			15.8055	7.2	8.3234	10.885			11.12	10.62	9.26	8.72			15.372	21.448	16.296
	0	7	0	3			13.7064	7.00682	12.5028	17.3519	10.1964	8.15716			10.0956	26.9	12.5028	12.1656	9.3638	5.02	11	33.28	12.8	14.1422			12.5343	24.7793	15.824	17.5515			9.26	11.34	7.4	7.82			14.336	21.924	18.592
	0	4	0	8			18.878	4.57577	5.3666	11.8295	12.0733	14.5133			15.3102	15.28	11.9866	19.0158	10.198	13.24	7.16	28.98	8.4096	20.5912			11.8045	6.40392	7.7666	8.59531			7.5	11.38	8.44	8.68			18.9	19.684	23.716
	0	3	0	25			14.3397	14.8977	8.2074	13.7179	18.3592	14.3186			9.6332	21.6	34.4512	19.3494	11.662	14.34	39.84	30.98	21.0524	19.083			14.1062	12.0862	12.4258	7.5599			11.12	12.02	9.6	7.76			12.544	21.336	27.776
	0	1	0	11			21.2697	8.43733	18.4954	16.1221	8.77139	22.3627			21.7808	20.54	10.8812	18.783	11.2072	16.8	11.3	40.34	5.906	18.1108			27.1958	19.9764	11.9332	12.0403			10.78	9.06	7.26	8.78			12.824	17.752	14.924
	0	1	0	7			9.43901	6.76571	9.0686	19.8818	8.85392	16.0186			17.5454	19.4	29.8932	15.179	14.361	10.88	8.8	35.82	10.0956	56.0014			24.6415	15.8472	15.9248	11.2873			12.32	9.96	8.78	8			11.648	20.048	16.828
	0	3	0	15			11.9322	10.2247	5.4406	12.6123	10.2878	5.09831			10.0956	19.92	41.1358	16.179	7.7666	12.64	21.54	33.9	14.4886	18.102			12.3719	7.81392	22.0146	8.78777			12.84	9.16	9	8.2			19.012	18.816	16.464
	0	4	0	3			13.2728	18.809	19.2416	16.3143	8.40818	6.97543			8.2462	11.38	25.2254	8.8362	20.2426	10.2	54.16	20	9.8792	20.195			16.7588	15.1562	8.9888	8.46437			9.9	10.62	7.22	8.54			13.412	21.84	18.312
	0	6	0	17			20.6813	14.6632	7.3756	13.8688	8.664	9.61932			6.4622	44.72	16.594	24.4132	21.215	10.02	22.02	25.82	17.2696	15.036			15.2048	16.2989	5.2	15.529			14.8	11.92	8.58	12.28			15.596	22.988	20.832
	0	2	0	5			5.91147	21.2597	18.6462	13.1294	21.3495	9.84367			6.4622	31.12	29.5026	11.0054	22.1846	9.74	10.2	21.58	9.6084	34.1526			17.86	15.8328	10.7704	13.2422			10.12	9.28	7.1	9.4			24.052	23.1	16.912
	0	2	0	1			12.1421	11.6567	8.9442	16.4413	10.6453	8.25862			14.7512	32.08	32.8024	19.2374	36.774	12.74	11.38	15.76	17.2	14.7512			16.0322	18.5407	5.906	8.78777			11.3	9.4	7.84	10.12			14.056	24.808	20.86
	0	1	0	1			16.5551	9.31589	9.3296	15.0412	14.4919	9.12			7.3756	48.72	17.7628	13.3146	24.8128	20.44	8.04	49.54	12.1656	10.7704			11.7861	12.9245	8.9888	8.51374			8.9	12.08	7.4	8.92			8.064	26.068	17.08
	0	8	0	24			22.6028	14.1062	22.9712	12.3457	12.4046	8.40818			15.0572	25.92	11.0054	9.6166	28.0114	11.52	18.72	11.54	34.0588	19.5346			8.36	13.5766	6.2482	10.2519			12.24	11.64	7.22	5.78			19.404	25.648	18.312
	0	2	0	20			18.3426	21.178	10.1272	12.3204	14.3186	11.6079			20.8806	18.8	26.1228	17.4404	26	14.3	16.06	10.98	26	16.6374			11.8045	10.733	6.8352	9.34138			11.76	8.16	6.04	7.2			15.008	19.124	22.904
	0	1	0	6			16.393	17.86	9.5078	18.6012	18.2913	8.11885			16.2432	16.8	23.7756	21.0524	22.1882	12.18	30.02	13.3	7.3756	13.9542			23.7097	9.89544	15.2	7.92			11.02	9.3	10.02	7.36			17.64	22.848	21.896
	0	3	0	3			13.4672	15.0567	12.0598	22.3579	17.8073	3.92274			14.6696	14.8	15.7176	16.876	17.7628	7.52	12.18	14.14	18.6762	30.276			25.8316	17.5183	15.4402	14.6037			13.64	7.7	10.24	8.42			21.392	20.888	15.484
	0	2	0	2			15.2095	18.6356	12.1656	9.1656	16.473	6.4809			10.4	29.24	46.7042	9.3038	47.9884	9.3	16.1	48.82	15.9398	29.4726			17.0324	6.87264	17.5636	12.3262			10.76	15.36	8.32	7.58			16.604	20.356	26.348
	0	2	0	4			19.8839	22.8285	9.683	19.8661	11.6257	6.84			21.3242	30.18	23.1896	21.4402	23.286	11.94	9.64	6.1	16.1988	49.3964			29.4371	8.85072	14.0514	12.4275			12.54	11.38	11.7	8.78			16.828	20.272	21.14
	0	2	0	3			24.0633	11.4063	12.881	23.712	14.7692	15.048			10.3846	30.42	15.7836	23.4196	17.5864	12.42	9.48	24.58	14.2772	12.98			23.7918	19.2	13.6704	9.70728			11.42	13.58	8.64	7.42			13.216	19.908	19.628
	0	1	0	4			14.4449	4.56	14.8054	16.4413	8.37102	8.71188			6.2096	16.88	33.8774	16.4146	19.2416	13.02	16.18	21.54	14.5602	14.9774			9.5	12.9955	18.53	15.6362			14.1	12.42	7.26	6.82			18.508	21.644	15.008
	0	3	0	7			20.6638	4.57577	12.881	25.8999	14.2459	23.1529			18.439	10.68	32.1298	18.439	16.4924	7.22	42	15.14	17.2696	18.6118			10.4551	6.9888	16.9706	12.7597			13.74	11.72	7.1	7.96			17.164	25.704	19.712
	0	6	0	6			13.7011	13.3217	15.221	24.4927	14.8533	13.6875			22.8036	13.88	55.6172	16.179	18.1108	11.06	17.36	22.6	18.817	21.1092			13.2565	8.21616	17.3112	11.8063			12.7	8.64	7.52	6.4			17.36	25.676	22.148
	0	1	0	2			7.00682	6.09178	6.9856	15.5977	13.5578	7.84525			19.6978	29.78	43.3368	10.1824	25.6032	13.42	21.64	25.7	17.3666	29.8932			17.7912	16.0925	15.3674	8.99158			11.06	9.54	8.42	8.54			18.172	21.896	20.44
	0	2	0	3			21.1303	9.24578	13.6704	15.5977	15.8291	7.96358			10.198	31.24	41.7172	14.9934	43.666	12.04	28.1	38.36	14.2772	33.3802			23.1519	10.56	15.0572	12.0519			11.74	10.2	9.22	5.78			15.764	19.852	20.72
	0	3	0	1			10.0394	18.8666	10.4308	9.05137	12.2696	14.2532			13.9714	28.8	43.827	17.7178	24.166	10.28	15.2	34.8	14.9346	37.3738			15.7459	9.31992	21.574	12.6939			13.48	9.74	7.74	10.7			15.82	22.12	20.104
	0	4	0	7			16.9472	19.4543	8.6534	23.5403	11.9347	8.77139			27.1116	23.48	45.993	23.2552	13.3206	25.68	11.68	31.54	10.032	20.7422			24.0333	15.3149	9.1214	11.8652			12.98	13.24	5.9	11.94			15.428	27.188	24.836
	0	4	0	6			17.864	13.7011	10.5604	17.8073	16.1221	10.3181			21.1546	43.14	25.9538	11.662	10.9836	17.5	10.2	30.72	19.2208	22.0908			28.7246	23.7103	16.536	10.885			10.6	11.36	7.1	6.64			18.284	22.092	16.044
	0	2	0	13			16.789	8.0161	5.9464	27.9986	20.6614	8.71188			15.97	23.62	20.004	23.079	16.4924	7.22	7.76	28.42	15.142	22.9086			13.4351	13.9778	17.5864	16.4446			11.3	12.7	9.66	7.9			16.856	20.692	20.104
	0	3	0	7			14.9895	11.9322	7.7666	26.9387	15.7238	11.4			20.8	19.3	9.6332	16.7092	17.3528	14.14	23.62	20	13.6236	26.4848			9.00847	6.31344	15.5794	15.5916			12.6	11.02	7.36	7.92			19.544	17.332	27.468
	0	5	0	5			22.1316	19.38	11.662	27.4549	23.7163	6.7789			11.662	54.02	17.6408	16	13.816	11.28	34.12	17.72	17.2186	57.902			10.7076	10.8293	16.1246	14.2169			12.76	12.34	9	9.82			15.652	18.648	24.192
	0	2	0	2			21.0685	15.1715	7.354	21.5239	19.7979	9.86488			19.4648	32.8	13.4938	13.194	15.284	13.02	13.66	37.28	14.9346	20.4352			21.3951	15.6718	19.2666	8.51374			15.06	13.72	8.76	9.88			16.436	16.716	20.496
	0	2	0	6			12.2546	20.14	28.3436	18.8786	15.0548	8.40818			17.1768	39.88	9.6084	39.94	16.8808	15.76	11.38	46.3	9.6332	16.4924			14.2639	11.0503	15.564	14.0889			8.28	10.12	10.12	8.78			18.228	18.816	17.416
	0	13	0	1			34.1324	11.4568	17.3298	21.6251	15.1581	10.6843			18.783	13.3	13.8102	17.7132	14.1874	11	16.24	19.2	8.438	17.8214			16.4983	17.045	11.0924	11.3734			10.72	9.68	7.64	7.16			15.148	18.088	21.588
	0	4	0	3			26.0321	22.8063	16.5746	28.7316	23.5403	9.79078			19.6164	19.62	36.3824	22.2638	23.1896	9.74	22.48	19.22	11.2286	18.9694			10.3371	12	13.4462	4.12368			12.22	12.62	5.92	7.1			16.184	19.824	17.696
	0	2	0	4			20.4106	16.3444	21.8834	16.4413	21.606	8.85392			9.139	9.12	27.5798	13.7462	9.8792	14.1	20.96	27.2	21.4402	22.2172			19	15.635	9.3038	10.885			12.88	11.82	5.38	9.4			14.364	17.64	21.028
	0	5	0	14			10.3719	8.83861	8.4096	15.2402	18.8346	6.52901			16.4924	28.4	26.4394	18.8	16.3266	22.02	19.64	24	11.4542	34.8804			20.1687	12.0096	18.4044	11.592			13.42	11.86	6.82	7.96			13.328	13.944	25.9
	0	3	0	4			8.05201	7.54281	13.3686	13.786	15.5843	11.8911			15.7582	12.9	24.2124	10.9178	20.7538	10.78	21.54	18.62	10	8.7818			10.0324	15.2772	23.6	11.8652			13.5	12.18	7.2	7.7			13.02	18.62	21.644
	0	2	0	4			10.5991	7.68493	13.5764	13.0418	10.944	13.4114			12.881	6.12	10.1192	14.2772	25.1872	6.8	26.36	19.12	13.2	55.8168			30.2666	11.855	18.7446	18.145			12.1	12.08	7.72	7.94			16.688	17.304	16.408
	0	6	0	5			21.0377	8.13238	25.7402	20.188	10.5769	9.58694			15.0944	13.32	20.0998	16.5216	13.4402	19.38	21.7	13.6	14.4056	20.2386			10.6468	13.2761	23.4776	13.2422			13.08	18.96	7.46	6.94			13.972	16.464	15.148
	0	2	0	11			12.92	10.8017	11.2712	15.2947	10.4978	12.3204			16.9752	13.96	26.403	28.6356	31.5494	16.2	28.96	34.88	12.8562	25.2982			12.7682	15.0341	17.4952	12.3602			12.38	11.02	8	9.6			17.64	19.208	23.884
	0	4	0	5			14.1062	16.4983	13.8852	20.9215	12.768	11.6257			12.881	18.42	27.6116	18.9694	11.6276	9.36	32.68	24.26	5.2	31.8044			18.7707	14.6851	10.8074	9.02246			11.46	11.66	8.9	10.78			18.172	19.684	26.012
	0	14	0	10			19.4134	5.80051	17.8214	22.4322	17.5188	13.2947			18.4694	35.64	18.868	17.2418	36.4264	14.18	31.44	24.08	23.9098	28.4084			18.053	6.14688	9.7324	16.6969			7.62	12.08	6.7	8.66			12.852	13.692	22.288
	0	14	0	5			24.32	10.3371	5.6568	11.2623	22.3579	16.5986			17.3666	16.44	9.278	12.9554	13.9312	15.18	24.94	20.84	13.9714	24.4132			20.4282	10.7866	18.868	11.5798			12.36	13.84	6.3	8.42			14.028	22.344	14.588
	0	3	0	2			24.7555	9.61324	18.439	22.6445	9.22192	10.3181			16.1246	8.08	24.331	12.6302	12.881	13.68	29.6	30.76	20.396	27.2734			9.15154	25.8487	16.005	10.5204			8.46	10.36	9.4	5.86			10.556	18.144	15.176
	0	3	0	8			14.7858	9.90926	16.876	16.8782	14.5706	10.3181			20.9418	8.8	31.3254	19.2042	27.1824	9.3	11.94	39.2	15.2316	14.8216			16.8319	8.25816	13.2242	16.7801			13.12	11.64	5.2	6.58			14.868	18.34	21.252
	0	5	0	12			19.8366	11.0462	18.0886	20.0225	7.12295	12.2783			19.6978	4.42	9.2348	29.9252	11.0054	19.9	10.52	25.2	13.1026	18.4564			10.5651	9.31992	24.8806	10.6257			8.4	11.4	7.98	9.34			16.436	21.14	17.948
	0	17	0	2			16.4061	10.7278	5.7688	17.947	14.8462	15.0548			14.8486	16.18	26.8478	11.8186	11.7098	12.32	25.76	20.62	11.2286	24.5602			22.727	12.0288	28.8444	14.8687			6.4	7.24	10.1	5.54			13.916	16.352	19.852
	0	21	0	2			8.89561	13.7275	10.9178	20.7667	28.3931	11.8911			31.5392	20.04	38.8186	18.851	9.4148	8.1	19.74	14.84	19.0704	34.9858			15.1333	11.8745	20.9876	7.33524			6.32	9.36	6.86	6.84			16.576	18.816	20.44
	0	2	0	0			18.6819	5.40075	8.5042	18.2229	14.3984	12.2358			21.2602	12.82	45.44	22.8316	12.98	16.66	21.44	26.04	25.2508	18.2472			13.4351	12.5995	11.3138	8.26452			4.98	8	8.2	6.68			12.684	16.912	16.744
	0	7	0	0			11.0789	7.13963	8.551	16.7669	20.4183	11.2808			14.0456	22.18	22.0328	32.5576	28.3746	21.44	12.5	34.52	19.8918	15.6818			10.7278	13.1102	20.8614	14.2169			5.44	9	7.28	7.26			18.844	14.924	17.332
	0	11	0	0			10.8881	16.4105	16.5602	18.3139	7.36691	11.8295			15.6	14.14	50.9274	12.0598	22.0908	16.66	14.18	28.16	20.6184	42.2204			7.33894	14.8877	14.5986	11.3367			6.02	12.88	6.86	7.7			13.328	25.732	14.644
	0	13	0	0			15.8055	12.6318	16.1246	16.7233	13.7179	13.2555			8.6162	12.02	60.1916	23.5762	18.9694	12.14	25.52	56.44	13.7928	11.7644			22.3556	11.6789	12.98	13.4614			8.56	11.46	9.58	8.1			12.768	21.308	15.876
	0	0	0	0			15.7092	5.16857	16	15.5309	13.6875	12.6453			7.6942	25.66	47.2424	21.8284	28.5602	12.78	33.9	41.04	9.278	23.4094			22.3556	5.59776	17.8214	12.0635			7.94	13.84	6.1	7.64			12.712	18.648	12.684
	0	0	0	0			11.4315	16.2648	15.3674	19.1411	19.6926	9.61932			8.9888	11.62	16.6374	18.5558	39.5434	14.5	18.86	44.44	14.2042	60.4			19.8366	8.85072	10.9836	14.2169			4.92	12.82	7.1	7.52			18.34	22.26	20.804
	0	0	0	0			16.0187	9.34667	12.2114	20.9958	14.7692	9.58694			11.4542	12.5	22.6874	13.6058	21.414	30.1	14.48	18.84	19.2666	29.5918			18.5539	15.3374	13.3506	15.84			7.04	6.78	6.66	7.76			12.544	22.736	18.228
	0	0	0	0			7.64731	9.61324	12.2702	20.033	18.2457	13.0418			13.6058	4.82	40.032	13.2	22.9538	22.98	25.46	20.48	15.5332	17.9778			37.2419	9.70728	14.5382	9.73579			8.56	9.24	6.28	9.34			16.016	20.972	16.016
	0	0	0	0			14.8637	15.3889	16.4146	25.9279	20.033	8.22077			8.4758	8.08	29.2684	14.1422	27.247	13.96	17.92	14	20.8692	36.3032			24.571	12.143	13.7462	14.7085			8.98	9.58	4.4	9			14.14	20.692	12.264
	0	0	0	0			13.1032	10.3371	18.5558	11.6882	20.393	10.3382			17.1814	6.52	32.8	13.2242	27.8108	10.04	25.12	24.92	14.45	13.2484			13.4351	7.58952	14.9452	13.3573			10.06	11.6	6.62	5.08			15.904	20.776
	0	0	0	0			10.7278	13.7275	9.0686	21.5095	10.3984	8.77139			29.3994	28.14	17.2418	8.3522	17.8214	14.5	14.8	39.44	19.5058	23.2964			23.6366	13.9778	25.6124	15.8223			9	11.72	9.06	8.78			19.544	18.872
	0	0	0	0			13.5953	11.7861	18.439	10.3984	15.5309	10.6453			11.6482	13.44	26.5632	14.4	17.4402	11.98	16.98	29.9	10.4	33.8396			35.7968	11.8063	13.1026	10.8723			7.26	10.88	7.46	9.68			12.684	16.716
	0	0	0	0			11.8045	6.46	12.8996	18.7626	19.6557	6.52901			19.6978	8.24	18.5558	10.9252	17.3112	20.86	14.94	37.98	9.2086	35.5348			18.8014	17.2066	26.524	11.9473			5.54	16.08	6.5	8.02			14.868	20.3
	0	0	0	0			6.55975	8.07899	12.8062	20.2496	21.0996	9.67313			15.824	11.46	14.5602	18.9526	19.083	11.06	16.18	18.36	7.9196	15.5794			14.975	17.9921	16.3218	24.1037			6.84	9.36	6.5	8.42			19.264	21.252
	0	0	0	0			10.815	13.2728	12.0332	14.7338	13.68	6.384			16.594	5.68	36.455	22.9712	25.8148	7.58	10.52	34.48	7.4404	32.4			16.0368	20.051	12.8062	13.3573			6.7	10.26	9.2	9.02			14.504	23.128
	0	0	0	0			9.6881	9.61324	20.7152	27.7823	20.9958	4.56			21.4402	27.22	27.6464	12.8562	12.8062	11.64	10.4	32.02	7.3756	10.7704			19.5875	11.8745	14.3388	15.6985			8.12	10.06	6.64	7.12			12.684	24.192
	0	0	0	0			16.7071	4.62289	11.6824	21.3688	4.84728	17.7373			14.9346	26.06	25.5154	15.7836	30.568	13.02	14.68	28.02	12.8	14.8862			25.3578	10.0915	19.7464	11.3367			8.2	12.22	8.88	7.56			14.084	21.672
	0	0	0	0			13.2346	8.36855	8.9888	19.1411	8.71188	9.84367			25.6124	9.34	18.8	35.3564	30.8934	25.32	16.04	11.06	13.5824	33.2794			15.8557	13.3714	11.8928	12.3262			8.56	12.22	5.86	6.84			20.02	17.864
	0	0	0	0			7.2599	10.5378	6.9856	16.2952	6.73284	9.35644			32.4616	26.12	21.6334	15.8392	7.3756	12.72	21.54	31.84	14.1422	35.2954			12.6546	16.7657	7.6942	11.5798			7.76	14.06	5.54	6.36			14.952	18.088
	0	0	0	0			13.8166	7.83389	8.7362	21.5095	13.6038	10.0423			19.0158	24.06	22.7016	16.9942	21.1092	10.4	26.84	42.8	24.1628	32.4616			13.2945	9.612	30.9114	12.7158			8.28	13.88	6.74	7.76			17.332	22.904
	0	0	0	0			11.7063	8.49699	13.7754	24.8091	18.3139	11.0386			6.5116	7.7	19.403	18.7488	22.645	12.4	26.04	33.36	28.1624	40.495			12.0167	11.5301	12.1656	11.2997			8.92	13.96	7.4	9.3			14.364	21.196
	0	0	0	0			15.7459	18.1488	10.198	23.7163	13.4655	22.5709			14.1364	15.06	27.8568	12.825	8.5042	20	15.6	18.72	11.1428	35.4266			23.5722	10.6034	19.3494	7.84925			10.18	11.94	5.16	8.12			14.56	28
	0	0	0	0			12.2782	10.5857	28.6048	27.8609	15.1581	21.3495			24.331	25.06	26.9072	28.8444	7.7666	10.6	13.6	13.98	14.8	50.7496			25.8455	17.3066	10.9836	17.9831			9.22	14.3	6	9.58			17.276	23.156
	0	0	0	0			16.8661	12.9981	8.4852	15.7238	9.75886	12.0733			15.0784	17.24	22.6556	15.646	19.0536	29.36	34	23.36	14.2042	54.5424			18.0169	24.4987	10.8296	13.8191			8.92	9.84	7.16	5.8			15.904	20.356
	0	0	0	0			9.56821	19.8257	17.6046	22.2647	9.12	17.3041			13.0292	19.4	37.391	14.8486	21.215	11.66	48.6	18.4	28.0856	12.9554			14.2842	16.327	18.868	13.3262			7.22	13.86	6.54	7.1			14.756	35.028
	0	0	0	0			5.81286	22.9672	6.905	11.0386	11.2901	13.4192			16.7044	17.84	17.7132	26.1228	18.4044	5.02	23.3	18.56	25.1078	13.6236			18.244	11.0818	17.6182	8.65973			8.98	12.9	7.9	7.92			13.748	22.96
	0	0	0	0			11.5385	12.1837	8.4758	23.5403	10.1248	12.2696			9.6166	12.64	21.0788	14.2772	37.1052	19.7	20.56	13.54	18.8042	19.3328			25.005	7.58952	13.4164	11.592			8.34	12.98	7.92	6.84			21.56	18.536
	0	0	0	0			14.9558	11.5009	18.629	21.4901	8.22077	12.9057			13.4104	8.58	26.2054	20.7884	17.385	12.88	14.4	20.06	20	14.4			22.4426	17.7665	12.0066	5.28			9.2	14.14	9.4				19.768	17.332
	0	0	0	0			16.6594	14.06	13.4104	20.3164	8.40818	11.2901			19.8596	6.98	8.5042	30.9968	14.8054	6.1	16.02	21.62	11.3138	16.1246			19.5432	20.1886	13.2966	11.616			7.84	14.72	6.88				16.296	15.232
	0	0	0	0			19.7161	9.99628	15.5794	24.2711	12.0473	9.05137			13.7928	24.18	11.6276	14.4222	18.1108	8.04	7.54	33.84	9.8386	10.7704			21.3951	23.6422	17.7132	12.3262			8.98	10.98	7.46				25.004	21.812
	0	0	0	0			24.465	9.12798	16.4196	23.256	11.0293	6.20228			14.5602	31.66	12.5602	9.3038	21.7624	9.42	14.8	25.82	14.9774	22.1774			14.8637	20.8399	18.2472	9.70728			8.58	12.84	6.12				20.02	21.84
	0	0	0	0			27.9655	18.2795	11.4542	28.5684	13.8462	12.3204			36.4	23.44	8.5042	12.0332	12.093	13.58	24.82	29.6	20.278	28.0856			28.2456	14.934	10.469	13.9397			9.88	10	8.34				16.072	21.896
	0	0	0	0			27.7816	18.7475	14.1874	24.8091	12.2783	9.74814			19.2416	20.38	14.1422	12.4964	4.8826	12.92	11.88	22.18	32.01	23.8462			27.2464	5.85912	10.5224	14.7935			11.56	10.48	7.06				15.54	27.748
	0	0	0	0			25.3492	15.3184	16.0996	16.1736	18.382	7.47886			14.1364	19.5	20	14.4886	6.8118	14.68	15.44	41.32	10.9178	25.4402			11.0462	17.0923	21.1812	13.5234			8.66	10.88	7.1				11.956	22.4
	0	0	0	0			14.2639	18.2717	8.6534	17.4238	6.52901	18.9172			16.4924	24.34	8.2462	13.5352	28.5798	12.72	11.22	28.72	14.4886	24.9448			22.8538	26.3606	20.3844	11.8652			9.68	8.8	7.92				15.176	14.952
	0	0	0	0			19.661	15.1286	13.3206	14.6843	9.82247	13.4114			22.5424	22.86	31.7288	12.8062	12.4964	16.82	16.5	25.26	18.53	14.4554			14.3648	10.0915	9.8386	18.4723			6	8.4	6.48				14.672	18.872
	0	0	0	0			29.6157	16.3444	17.2742	17.364	6.33498	11.0949			11.4612	46.04	19.5346	20.004	11.662	13.02	26	21.68	19.0158	19.4648			16.7373	12.8081	7.4726	11.8063			9.44	10.04	5.82				15.008	19.292
	0	0	0	0			31.7568	19.1098	10.7704	20.0225	12.1161	10.9818			15.0306	22.18	12.3548	13.5882	8.4852	11.76	16.24	25.26	9.139	34.094			18.2717	15.3374	17.0176	13.4408			6.48	11.3	6.98				16.632	24.276
	0	0	0	0			12.8976	20.3433	11.1428	20.3572	9.82247	12.9057			33.5452	23.7	48.4148	11.3772	15.559	15.06	29.66	33.58	14.45	18.5946			16.9472	27.3768	9.6664	11.2997			9.92	9.26	6.4				17.024	18.34
	0	0	0	0			18.1646	16.4983	13.3206	24.997	13.2947	12.67			29.4156	28.36	26.803	21.3466	8.438	34.48	32.16	20	9.1214	38.21			31.1877	20.7235	12.8562	13.9495			7.7	9.76	8.56				14.476	20.244
	0	0	0	0			22.2389	17.7992	13.8622	16.8164	14.4201	9.576			26.1472	13.5	26	15.6818	5.7688	16.48	27.56	38.5	9.7324	10.8074			22.5709	27.5112	23.6136	9.73579			10.74	8.9	8				12.656	16.436
	0	0	0	0			9.6881	9.13577	14.3388	15.8095	9.66241	7.07894			18.071	25	17.8214	18.4	27.5856	25.74	21.2	10.04	27.0968	18.5946			10.8682	12.2376	12.4258	13.5234			6.98	7.76	7.26				16.016	21.784
	0	0	0	0			9.59082	15.3184	17.088	28.8436	8.22077	11.0293			15.5794	18.28	21.3654	23.816	8.3234	11.14	18.44	39.48	11.7098	20.9876			11.8716	26.8157	19.7018	12.0403			10.06	15.28	6.78				13.524	17.052
	0	0	0	0			20.4849	12.2546	24.123	18.4666	8.56756	10.9818			10.1192	18.24	27.0732	20.746	20.0638	11.82	25.64	15.88	11.6068	34.4094			22.294	22.565	13.4164	17.9364			9.38	11.6	9.52				21.532	16.548
	0	0	0	0			12.1243	16.59	18.7446	27.5492	9.38972	12.5792			10.032	25.76	23.549	17.6046	27.4168	11.52	14	20.26	10.198	30.5286			10.5651	14.8877	11.2712	13.8595			9.18	10.02	9.02				15.232
	0	0	0	0			14.4449	14.6682	13.0782	16.5234	8.77139	13.4192			15.687	25.6	15.142	21.3954	39.4684	8.62	32.56	32.74	14.0058	18.5558			12.4068	19.68	12.2702	13.3679			9.54	14.74	7.36				17.164
	0	0	0	0			23.952	15.2994	11.8928	22.386	12.4046	8.40818			27.017	15.28	17.6182	11.7644	13.7928	9.34	16.52	27.96	13.6822	12.5028			13.0756	15.2772	12.1656	11.2997			9.84	15.28	7.26				16.856
	0	0	0	0			19.1702	11.0789	19.8596	26.9811	16.9703	11.4			13.6822	16.08	43.007	14.4942	48.0066	8.16	16.84	24.16	16.0798	37.06			16.655	21.0545	13.0598	9.40078			8.7	13.6	7.68				19.04
	0	0	0	0			15.3748	22.0694	11.2924	23.0449	10.6843	10.1248			11.1428	30.68	51.053	12.2114	12.4964	12.52	14.82	21.84	13.6822	22.0036			29.827	31.2554	13.9714	11.1007			8.44	9.2	7.06				12.908
	0	0	0	0			19.7636	12.4475	11.4612	18.8013	9.1314	6.52901			19.6368	21.92	21.3842	27.7042	40.8432	9.42	29.6	30.66	12.9244	19.2042			14.8637	19.019	10.0718	8.78777			7.7	12.4	8.78				29.288
	0	0	0	0			16.2024	14.8977	7.4404	23.0449	8.77139	13.2555			4.6818	9.68	15.4402	19.0074	41.324	7.88	41.3	45.44	30.9968	30.125			18.0169	20.729	14.322	12.4275			7.3		8.66				18.396
	0	0	0	0			15.431	20.3256	13.5764	18.7459	6.4809	23.8214			6.8352	20.98	10.1824	13.6938	22.1306	18.04	52.72	17.6	20.568	10.9836			16.655	18.2652	13.5882	11.7234			8.12		9.08				21.756
	0	0	0	0			18.3819	11.1826	11.7712	27.1961	10.6453	10.0423			7.97	21.36	8.3522	11.0054	31.0664	10.78	44.66	28.36	19.5346	11.5446			12.5457	26.4043	23.8562	14.9342			8.54		9.16				22.148
	0	0	0	0			25.5478	21.1063	8.2074	31.6485	15.2947	15.0548			12.2376	37.94	25.8054	21.8284	19.5304	11.26	44.34	41.92	24.6966	14.2042			14.4449	19.254	23.6136	17.952			5.92		7.46				15.344
	0	0	0	0			11.3365	12.5803	10.469	29.0983	7.64393	13.8688			10.4996	27.56	44.4558	28.8028	17.9108	26.3	31.7	36.72	10.4308	31.5392			16.8747	13.745	8.6534	10.9869			9.18		7.86				23.576
	0	0	0	0			15.5846	16.0187	8	22.0063	11.9347	13.4655			17.8572	19.9	32.3234	12.4194	21.6334	8.56	39.62	36.88	22.0328	30.2338			10.8017	21.2071	10.4308	13.6974			6.42		7.28				15.456
	0	0	0	0			11.1762	12.2664	12.1918	14.7972	13.8011	8.38356			15.179	14.48	22.7402	37.0816	26.3878	6.98	31.92	21.64	28.3746	31.1512			19	20.6623	10.198	8.976			7.7		7.78				22.148
	0	0	0	0			17.7912	15.9509	10.8074	22.1383	15.504	12.67			16.8238	30.38	17.2186	31.0586	29.3558	8.16	18.14	12.04	11.5446	12.5028			14.2791	23.4415	8.7726	6.02026			6.5		6.66				15.26
	0	0	0	0			17.8114	17.2345	7.088	19.7348	9.58694	13.2947			14.8486	34.92	19.4812	10.2216	33.188	11.84	56.18	23.58	6.7052	11.8456			16.4983	7.0872	11.6276	7.84925			7.26		7.96				15.652
	0	0	0	0			19.8183	19.6318	6.5604	8.77139	15.2197	21.9354			11.6068	24.26	8.2462	25.4778	37.3202	11.52	41.18	29.36	14.4222	10.5906			14.06	7.0872	10.9252	7.33524			8.78		8.4				16.24
	0	0	0	0			15.1286	16.9643	11.7644	16.8164	12.3204	16.4413			14.1874	5.12	12.8562	22.2172	13.2424	6.98	29.72	29.78	11.6824	12.1656			14.2437	18.3972	9.4826	13.5337			9.04		7.84				17.948
	0	0	0	0			16.1445	15.3184	13.6822	13.5425	10.8389	14.3113			11.2924	20.88	7.7252	17.7178	8.809	13.98	32.88	13.36	9.7406	34.708			24.1682	22.8643	14.6696	13.2317			8.1		6.98				23.38
	0	0	0	0			13.8322	18.6819	12.1918	23.9389	26.1158	13.8986			16.1988	13.82	11.2286	14.3388	27.2118	11.46	17.5	27.38	10.5604	12.458			24.9992	20.8399	32.9192	7.5599			7.04		5.7				16.044
	0	0	0	0			24.5622	22.2486	12.3224	21.8928	12.8006	23.2961			18.426	16	31.6304	8	31.7616	12.1	20.4	10.88	18.2472	22.585			11.6567	21.4286	13.2484	5.71111			9.4		6.7				15.54
	0	0	0	0			37.6124	19.7929	18.1108	23.2156	20.9958	23.2606			10.7704	16.98	5.0596	12.0266	19.5058	12.72	19.44	14.54	13.2966	22.7544			9.13577	7.46712	13.8102	12.0635			7.22						15.288
	0	0	0	0			17.6812	14.3095	7.642	18.2229	16.1928	12.0389			4.4722	11.32	42.6502	22.0036	31.557	14.18	16.8	17.42	14.5602	30.4658			8.57318	22.4114	15.3102	12.517			9.46						15.12
	0	0	0	0			16.131	12.0766	8.7726	15.4906	11.9695	17.364			30.0958	15.44	10.4996	22.0328	29.8932	23.92	20.5	16.08	37.258	27.626			8.68205	10.8612	21.7366	10.8723			10.18						16.548
	0	0	0	0			10.8881	18.7707	7.9196	14.0475	17.5428	18.3592			16.8618	17.96	16.714	13.8852	29.4402	14.7	38.24	34.16	18.4694	36.3208			22.2389	17.9729	14.2772	14.1678			11.78
	0	0	0	0			19.2941	24.3021	7.5154	31.0114	19.1737	16.8966			28.2842	5.26	22.145	11.662	10.7704	14.86	20.24	17.82	29.8074	26.5962			11.5385	13.8535	28.4676	8.85086			9.58
	0	0	0	0			20.7752	29.0645	24.331	14.5991	15.4839	18.8013			16.1988	14.56	25.4402	17.6046	12.1852	12.34	33.9	43.08	31.241	23.6914			21.9908	10.0226	25.1268	11.2997			9.66
	0	0	0	0			9.94555	17.628	24.622	19.3894	22.5709	18.2913			18.6076	12.64	17.2046	15.3674	9.5078	12.64	7.44	22.58	21.0448	8.8			12.5343	10.6034	16.2086	12.4613			10.24
	0	0	0	0			30.2142	16.0322	13.8622	9.69479	12.7762	19.6926			17.8886	14.68	36.9388	15.284	15.7582	11.78	11.62	21.02	18.2778	22.5602			36.4344	8.25816	9.9358	7.79592			8.78
	0	0	0	0			9.7698	18.6356	25.7402	10.6453	10.7329	17.1349			12.8062	16.7	43.7666	21.1244	18.3522	12	26.66	17.42	14.8808	28.3746			18.6356	11.4497	23.286	11.8063			7.64
	0	0	0	0			21.7132	10.0611	13.4462	19.0268	15.1581	19.0977			16.9942	24.84	36.6716	20.9724	12.522	13.68	18.64	17.76	22.8876	13.4104			30.2666	18.7262	25.3014	13.2317			6.66
	0	0	0	0			24.6415	19.3762	10.0718	19.0923	19.6557	19.043			32.2118	15.82	22.029	10.8074	20.8806	9.28	27.44	23.28	44.0872	14.5382			20.1972	8.75928	26.5932	17.9831			9.38
	0	0	0	0			21.6066	21.28	9.0244	22.2881	14.5706	21.9069			16.2874	9.64	28.8138	8.5604	14.4996	11.14	18.96	29.86	19.2374	16.8			6.88218	13.9944	11.5378	21.5382			6.5
	0	0	0	0			28.8525	21.12	7.6106	14.4848	12.7762	19.2386			8.9442	8.36	31.7238	10.7704	23.4094	21.92	34.34	26.82	31.407	19.2666			14.8394	21.1418	11.0924	10.1563			4.98
	0	0	0	0			13.4351	18.1488	18.8806	14.7972	13.4192	15.4301			17.7088	34.88	29.6	29.8182	51.5194	13.44	19.9	18.5	18.9694	12.6302			39.7277	9.23304	33.9034	6.17998			8.5
	0	0	0	0			20.817	21.3138	8.1584	19.6716	10.5277	16.517			14.5602	12.72	21.5034	10.8664	20.1156	13.08	26.34	18.24	10.024	18.868			17.5171	10.7866	10.8812	12.0403			6.7
	0	0	0	0			14.7858	30.8011	21.414	15.6907	17.743	18.382			33.8136	15	29.4726	26.0492	33.1446	11.12	18.8	14.66	28.5376	16.179			16.5551	10.0226	9.7324	14.5271			6.04
	0	0	0	0			19.4803	11.6567	17.3666	13.5425	21.0551	26.028			18.6118	12.02	29.6162	19.604	8.5042	10.04	31.5	24.54	30.5602	8.809			7.6095	9.05664	7.642	10.1563			8.7
	0	0	0	0			23.0048	11.02	25.6124	17.1652	19.152	16.8966			16.0996	14.34	33.4712	21.3354	19.083	14.68	26.36	27.86	16.9516	11.3138			18.9734	10.6253	21.6592	8.65973			6.62
	0	0	0	0			18.3426	9.88722	27.5506	12.0389	18.7459	16.4413			15.2736	12.5	21.8248	16.7092	46.9348	25.06	26.06	15.44	12.7122	20.3646			14.8977	14.6222	22.0328	11.8652			6.7
	0	0	0	0			18.5539	14.82	20.9304	14.9579	18.331	15.2947			22.145	10.04	30.3842	10.1272	19.8596	14.34	9.5	17.38	18.1416	9.1214			17.3681	20.1658	16.5746	14.9435			5.8
	0	0	0	0			21.4153	5.75035	14.7566	17.6018	14.7692	22.1899			16.3218	20.98	32.045	20.8154	16.4924	7.34	30.18	30.18	29.2028	18			11.02	6.78816	12.0598	12.3262			4.48
	0	0	0	0			15.1286	15.978	9.6332	18.7459	19.6557	22.5248			27.5856	15.84	21.7698	25.6282	14.4942	10.6	23.98	32.8	14.8	13.6			19.3838	13.5254	11.3138	17.4879			6.82
	0	0	0	0			12.1659	23.0048	15.743	10.9629	29.1626	14.5991			12.458	30.44	27.1116	17.4402	14.3388	14.7	22.44	50	16.6374	13.1026			18.2717	8.286	16.1046	5.71111			6.1
	0	0	0	0			16.4983	9.19106	13.6	10.0423	11.4	16.9703			19.308	19.6	20.8806	21.2	39.5374	11.76	18.46	23.26	14.8808	23.2758			11.0983	13.9778	25.2126	13.2422			6.82
	0	0	0	0			18.8972	9.88	18.6118	23.9085	20.9215	14.937			35.7078	13.8	26.6294	20.8038	44.3442	11.46	15.2	14.32	31.6708	19.3494			11.4	15.7231	12.912	11.2255			5.34
	0	0	0	0			15.1333	10.3719	22.3034	14.6843	15.0412	25.5563			15.6204	24.4	39.6162	15.646	23.3238	11.52	22.22	20.98	17.7088	37.7466			18.2598	12.6814	13.3506	8.99158			7.3
	0	0	0	0			19.2305	12.3719	8.7818	9.69479	12.719	12.5213			21.1358	22.48	26.7642	14.361	15.97	7.52	25.32	16.64	24.4	39.984			16.9814	13.0397	22.127	10.885			6.82
	0	0	0	0			18.901	7.37827	16.4924	16.5234	13.2947	15.8291			16.4584	32.68	21.5296	20.4978	27.9342	12.82	13.5	17.22	22.127	34.754			11.0789	16.0925	8.1584	10.1563			5.8
	0	0	0	0			15.5243	14.06	16.9752	19.0977	12.9057	24.7293			15.0784	23.86	16.1246	10.4308	29.527	14.18	23	37.84	19.2374	13.6			16.0322	13.585	12.1852	7.5042			7.04
	0	0	0	0			20.7336	17.3056	9.4148	11.4365	18.3139	15.504			17.3158	18.46	38.103	23.3238	28.4112	20.5	7.36	23.66	23.4196	23.1932			13.0866	11.855	27.2058	9.08398			9.18
	0	0	0	0			18.3544	17.4842	13.0782	16.9703	20.6614	14.9997			15.6	19.14	6.3246	13.2484	12.1852	23.02	8.1	28.38	29.1122	18.426			9.61324	8.92848	23.0756	11.2005			9.2
	0	0	0	0			15.8147	15.0567	13.3506	18.1027	14.7197	17.1714			28.3436	14.94	5.0596	22.4322	17.0318	8.24	19.18	37.38	17.0082	20.048			32.6933	9.31992	13.7928	8.65973			8.68
	0	0	0	0			20.9656	10.0968	14.7566	12.5213	11.6793	13.2555			15.142	20.04	23.5288	18.8298	25.2032	7.7	39.82	30.38	20.004	13.0782			12.4997	6.92256	16.6902	13.3262			7.1
	0	0	0	0			21.4457	11.4315	11.1428	9.79078	16.1221	16.8782			30.4972	26.38	18.868	20.036	15.0626	24.16	23.18	32.8	18.5946	32.2416			25.0511	16.745	12.1656	13.3262			8.12
	0	0	0	0			21.2697	10.8017	8.9888	13.2947	16.1928	17.328			6.0926	18.66	48.7032	14.1874	36.4374	13.96	22.76	26.4	25.4118	14.8			28.6491	12.2376	8.809	16.6969			6.22
	0	0	0	0			22.9767	16.34	7.2112	16.012	16.1606	18.2457			14.2772	14.14	13.0598	16.1246	19.1206	16.06	27.5	28.48	14.4222	8.0894			8.53936	9.88392	16.8048	14.2951			6.64
	0	0	0	0			14.1062	18.7591	16.4438	16.2952	11.9695	14.0475			16.179	32.48	20.938	9.2086	29.853	20.04	22.14	24.82	13.6938	17.1814			10.9412	17.2066	17.2742	14.906			7.36
	0	0	0	0			18.3819	14.3095	18	23.8607	8.38356	14.1433			30.2576	14.54	35.9288	12.0332	16.0996	24.82	6.8	21.86	23.6542	18.4174			12.0167	16.7657	26.8268	16.2996			8
	0	0	0	0			21.5128	22.4329	17.1814	14.4201	9.23332	14.5991			19.403	36.62	38.5684	11.1212	14.8	18.64	9.24	34.84	12.6302	13.4462			33.3817	16.0207	26.4756	14.1678			6.28
	0	0	0	0			21.3647	18.9314	18.9736	24.9302	10.3382	20.9958			29.2656	10.98	18.3564	10.6282	21.898	23.62	17.62	35.68	10.8296	16.1046			15.9826	12.8798	18.04	12.7158			8.92
	0	0	0	0			15.7643	14.9703	9.8062	21.0205	20.3572	18.7015			14.9346	11.12	33.2962	23.2724	24.2156	18.1	42.02	26.84	26.003	28.4254			19.5616	13.92	16.876	13.0619			7.04
	0	0	0	0			18.1169	17.3681	5.824	21.606	8.22077	13.7103			15.985	13.7	20.4	14.9346	13.2966	11.66	21.58	12.36	16.4196	45.9304			16.5158	13.9944	20.404	19.4143			5.98
	0	0	0	0			18.3544	14.47	7.8588	12.5792	10.0423	11.8911			21.2602	25.68	32.597	9.4404	35.0656	20.44	11.94	19.34	18.868	20.6494			24.3468	13.5766	12.1656	9.40078			7.74
	0	0	0	0			9.03241	14.42	7.088	11.2901	13.8011	14.136			31.0484	26.04	21.6334	9.5414	19.6978	27.52	35.46	15.54	16.819	33.3442			14.619	18.7752	21.2038	9.08398			8.16
	0	0	0	0			19.749	16.8661	9.5078	18.382	14.7338	15.1581			26.9072	11.28	14.8486	16.3246	25.06	16.8	29.62	21.38	20	33.5738			12.54	13.92	27.2	8.34847			10.3
	0	0	0	0			17.5664	17.48	19.2084	21.0056	12.3877	16.872			16.2432	10.46	10.198	11.6276	14.0456	13.54	36.5	15.62	28.445	38.5206			14.8977	10.5708	29.2438	7.84925			9.42
	0	0	0	0			14.1062	19.0834	11.8726	15.5642	10.5769	14.3984			19.6164	10.12	25.6312	13.0598	22	15.62	13.7	24.22	15.6204	12.458			17.5459	18.0941	23.7588	10.6912			7.9
	0	0	0	0			19.6318	17.5459	17.8616	13.0418	14.4919	16.742			14.2042	23.94	16.2826	12.7122	51.7362	16.24	8.1	35.08	24.4132	16.98			23.6976	12.3408	23.5424	5.61264			7.4
	0	0	0	0			25.0916	15.8737	8.4852	17.743	14.2532	18.7459			27.8568	32.98	27.8568	17.3298	22.3034	12.76	13.6	36.8	14.8486	36.8196			23.2514	10.1256	17.2326	8.976			8.66
	0	0	0	0			14.8394	19.2417	8.9442	12.6123	22.3627	13.6038			31.7616	18.44	22.8036	17.8886	24.2156	24.56	10.02	29.92	20.4	21.4402			14.0651	10.2725	23.4776	9.22099			8.96
	0		0	0			23.6366	10.815	17.5316	19.9913	11.1043	13.2317			30.615	29.16	32.0524	8.4758	21.6592	21.12	8.98	34.92	21.5406	18.0488			12.9424	15.9775	26.1962	8.59531			8.96
	0		0	0			8.61517	9.61324	15.142	25.7186	21.606	18.3139			8.9888	12.98	34.6434	15.6	14.9452	18.86	13.36	30.38	14.4942	16.005			10.5102	14.6222	28.7222	9.82133			8.92
	0		0	0			11.5822	12.9869	18.3216	19.7348	15.5977	12.2783			13.5824	14.66	36.6824	13.1576	45.5034	18.78	6.82	25.9	13.9714	14.6696			14.82	15.9559	21.6148	10.885
	0		0	0			27.0549	12.0707	9.2348	21.32	17.1714	18.0681			17.2046	13.3	30.1728	19.0032	54.45	21.96	16	14.3	16.1246	21.8578			15.5057	8.85072	32.1596	15.7518			4.66	9.68	9.62	5
	0		0	0			12.586	11.9261	12.8062	16.3462	13.2947	12.3204			21.5034	10.56	31.7616	15.5794	30.3288	15.98	15.76	25.68	26.6924	20.004			18.3386	13.0574	29.6432	10.6912			8.32	10.2	7.5	5.54
	0		0	0			12.7682	12.5917	11.662	12.7762	17.9181	15.1786			10.6734	11.28	36.0998	9.1214	40.6546	22.92	9.24	45.14	26.1228	28.0142			16.7588	10.0915	10.7704	18.2065			8.2	9.38	5.54	6.82
	0		0	0			25.4032	15.501	11.6824	23.1529	17.4773	14.2532			9.6166	11.66	11.4542	13.816	24.7386	13.02	7.08	16.82	26.3058	28.8138			18.3426	10.1822	26.8924	13.2317			9.64	9.74	5.82	7.62
	0		0	0			20.079	15.5846	9.3038	17.7373	9.0858	12.8977			9.3296	25.78	29.6674	6.4622	12.1062	15.86	10.5	26.3	14.1874	59.1918			17.7424	8.85072	25.0726	10.56			9.86	7.54	4.8	7.34
	0		0	0			17.1842	11.3365	15.559	24.8091	13.9509	12.8977			9.8954	25.52	38.0842	9.6166	20.6494	11.66	22.36	19.54	38.1366	34.9124			15.9509	6.822	22.4322	20.6189			9.64	8.36	4.98	5.92
	0		0	0			28.0197	14.9944	11.3138	24.3566	13.6038	19.74			18.9736	19.52	33.4592	13.7638	30.0532	14.18	32.6	29.74	10.198	17.4264			19.1098	7.58952	14.0456	11.6878			5.74	7.16	7.62	6.44
	0		0	0			14.7565	15.8692	15.435	17.1652	15.6707	17.328			28.7472	10.56	29.516	11.9866	21.1092	18	29.68	27.7	17.3528	25.8642			24.8864	10.3618	15.4558	4.8679			7.12	7.96	6.04	7.74
	0		0	0			9.97462	15.0567	16.0898	14.0845	9.58694	10.1964			9.7406	11.68	38.4084	19.8958	16.2086	16.98	29.52	29.38	24.7096	27.2616			19.4729	15.5093	16.4778	7.5599			8.3	9.06	5.48	5.04
				0			11.5822	8.43733	10.4308	31.2253	14.4201	19.608			5.9464	19.22	42.592	28.2842	14.1422	21.3	28.34	28.08	15.7582	15.5332			11.5009	10.6577	19.7018	13.4925			6.52	8.06	5.54	7.6
				0			16.9303	20.315	5.824	29.5873	26.8228	17.6196			13.9714	10.46	39.719	36.4498	34.176	10.92	29.1	45.02	14.6696	17.9288			11.902	6.6684	24.4294	15.3484			9.4	8.5	7.04	4.38
				0			18.3426	20.3682	25.7992	28.5828	19.8661	16.473			10.6734	10.88	12.881	15.743	30.4658	22.26	24.02	21.54	21.4848	13.3686			18.6356	15.3674	21.2566	16.2656			8.34	8.56	7.46	5.2
				0			13.3	20.4282	21.7624	18.0681	17.6018	11.4365			14.5602	25.18	32.0324	8.5042	21.2602	11.22	11	39.88	24.9576	38.1848			9.03241	18.0432	11.7712	11.1382			6.4	9.26	7.1	4.26
				0			12.7682	7.83389	9.0244	26.1673	20.1313	20.9958			16.4924	5.76	24.1628	9.1214	19.6368	23.78	11.76	37.54	19.8958	28.6804			20.817	10.5708	12.0066	17.6466			6.82	9.64	5.14	5.04
				0			15.8557	22.017	7.642	23.8693	12.2783	23.3274			30.7376	18.74	27.7704	13.4462	23.0894	29.66	14.66	24.3	17.5316	28.8998			8.18539	11.0818	8.1584	21.12			11.18	11.46	6.98	6.04
				0			16.4105	12.1659	9.2086	14.5421	14.1433	5.016			23.7924	17.98	13.4462	12.5538	18.1814	17.04	13.44	27.22	10.2216	35.5078			26.9344	5.47296	15.7582	13.5234			5.98	9.46	6.02	6.22
				0			22.6634	19.6169	13.5352	21.9261	13.6875	7.76545			19.992	20.44	16.9942	17.3528	12.0066	21.5	19.8	17.06	21.8358	14.8862			25.7167	11.2466	19.083	16.4952			8.16	10.18	6.58	4.86
				0			16.0368	20.5341	12.5602	16.064	12.2783	7.21004			10.198	29.6	37.3202	9.1302	37.6808	10.88	11.88	27.58	20.5718	13.2484			17.6649	10.6034	18.3216	13.3679			8.78	11.44	7.98	5.54
				0			6.00837	18.7129	10.4996	19.0268	18.331	11.4			13.0292	13.6	11.8726	22.9538	18.4694	11.82	19.24	18.9	23.8462	27.9572			11.2982	12.4522	15.7276	9.51878			7.7	9.7	8.08	7.7
				0			14.3397	17.9729	21.6148	15.1855	17.1652	12.1677			17.5864	38.12	19.7586	9.3296	18.0178	14.18	16.82	27.38	39.196	9.5078			9.31589	12.143	14.0456	10.8338			8.88	9.18	5.38	7.26
				0			12.331	5.5328	17.4264	24.7966	23.6504	12.0733			24.3704	15.86	26.6834	14.5438	16.1246	20.6	17.64	14.94	22.2172	20.0878			13.365	10.7866	18.9188	13.9397			6.4	11.56	7.2	5.64
				0			14.7811	7.83389	6.4498	19.2441	16.5986	9.66241			14.4222	22.02	46.0018	10.5604	14.5602	21.46	14.5	24.34	17.7178	24.2982			18.3426	8.75928	15.5332	23.3814			5.64	9.18	4.9	4.88
				0			13.8322	6.36994	16.2432	17.6137	12.3204	11.1043			14.3388	15.2	15.0784	12.1918	24.176	20.4	23.28	31.8	14.0912	21.0524			16.0007	12.1526	20.5912	12.3262			7.46	6.54	7.48	5.16
				0			9.67328	16.4061	10.9836	24.0948	18.1543	17.4536			12.5538	28.16	24.8806	16.8238	19.7464	11.38	10	29	29.786	24.3212			17.1674	11.3285	17.2326	11.5318			6.96	10.04	4.78	6.88
				0			19.9998	17.9729	13.8852	23.305	27.2877	6.7789			23.2758	23.8	38.0758	8.0498	17.7088	13.06	10.66	34.4	14.9774	14.1874			16.8275	7.81392	13.8852	27.2778			6.4	11.88	5.12	6.82
				0			15.2853	13.9361	8.9442	18.331	30.1961	5.33725			17.9778	22.18	18.6462	10.4308	41.625	46.52	13.44	25.72	15.036	18.8042			15.2994	11.3791	23.4776	15.6006			8.88	7.22	5.34	6.48
				0			26.2502	17.6812	13.4462	9.17677	19.4163	15.2197			25.6312	14.2	37.4144	8.7818	35.6786	16.24	14.94	41.24	13.6058	9.4404			23.7553	10.0915	23.1758	10.2519			6.24	8.28	6.88	5.34
				0			11.632	14.6239	22.9712	8.22077	14.4919	9.40067			24.8032	18.04	37.5766	22.7438	19.6978	11.04	23.66	34.92	19.972	11.9332			16.2336	23.1696	23.6914	16.5375			7.34	8.24	5.56	6.34
				0			11.3365	14.06	11.157	11.856	15.2197	5.49092			14.0456	38.82	40.3386	14.2042	36.2436	11.38	23.6	27.94	48.3322	20.9724			22.8063	24	21.0788	15.9628			6.4	6.66	6.2	6.48
				0			11.1762	7.20993	11.6	11.9955	13.7482	18.8013			19.6164	20.76	25.2286	18.9694	36.3208	11.46	14.84	29.78	17.1768	15.8644			14.1979	7.94544	14.6696	17.8665			7.48	7.58	7.04	7.24
				0			12.1184	12.5803	15.331	7.752	17.5428	8.37102			15.743	23.62	30.2364	8.9442	14.0514	19.7	8.88	17.64	13.6236	14.7566			13.7326	13.5254	22.8036	13.8896			7.7	9.64	6.62	6.08
				0			9.80666	17.6649	23.1206	9.23332	16.9274	10.0008			9.4826	21.48	22.898	8.9442	14.0058	15.68	11.52	17.76	15.6	14.322			17.3681	12.7538	21.5034	16.9042			7.26	7.86	7.06	5.54
				0			18.8396	13.2183	10.3228	24.3096	24.1851	8.95903			20.278	16.82	20.8692	44	18.868	24.68	12.78	31.5	20.1792	16.4924			13.5633	11.6098	27.1588	16.1623			6.54	9.34	6.36	6.64
				0			10.6468	16.0007	5.685	10.9629	24.1466	12.8412			9.8062	9.62	9.9358	26.0768	18.5084	13.82	21.64	33.52	32.249	13.0598			18.3662	10.0915	29.2684	17.9831			7.52	9.18	8	6.1
				0			19.661	9.6881	11.1428	12.7028	11.0949	10.0008			14.4554	8.32	25.4528	9.9358	15.179	28.46	6.1	34.28	17.3666	15.2472			19.5396	13.6526	16.2432	10.4137			7.9	9.5	5.98	6.7
				0			15.3372	11.8777	7.642	8.22077	10.5277	13.2317			14.7512	9.88	15.97	8.809	20.4626	48.56	11.3	42.96	20	18.2822			14.3095	8.64	23.0824	14.906			5.12	8.78	5.28	5.92
				0			26.0764	15.8692	17.4722	11.4	16.1221	9.74814			9.4148	17.54	9.2348	12.7624	15.331	15.82	18.22	41.02	21.6518	18.6676			16.34	8.64	31.3738	10.018			5.82	8.46	4.6	6.02
				0			9.27694	18.8014	10.9178	12.8977	12.97	12.4463			20.278	15.72	16.714	13.194	24.4884	29.78	25.92	26.6	24.9576	12.5602			20.8031	20.729	27.1116	12.3262			6.98	8.06	7.4	7.22
				0			22.4971	19.3053	7.3756	8.664	13.6875	11.6257			20.5912	18.5	20.2386	9.8954	31.8496	38.4	25.64	26.52	28.9994	12.2702			13.1909	11.3791	25.678	6.44503			7.98	7.6	6.34	6.54
				0			24.6415	10.3231	6.3246	10.094	16.872	20.4947			19.0074	15.12	19.1206	14.0456	19.8312	23.94	29.7	43.3	9.3296	16.98			18.4328	13.0574	29.3394	4.98115			7.4	7.44	5.7	5.38
				0			14.9558	14.3849	6.8818	13.504	13.5348	18.9776			11.4542	11.66	16.98	24.331	15.5794	30.38	25.68	28.4	10	11.662			21.7632	11.8843	19.9078	7.61482			6.4	7.26	6.42	7.46
				0			8.89561	16.4061	6.261	21.9261	16.038	14.7338			19.7586	39.06	22.4178	6.6574	21.1206	16.18	38.64	26.08	5.7688	19.5182			11.0789	16.7174	16.1988	10.678			6.98	9.36	5.44	6.86
				0			15.0567	8.68205	7.8588	10.9818	11.6257	5.71368			16.8808	12.76	30.568	16.6518	17.8886	14.94	52.92	17.28	11.2712	10.7628			14.1879	14.4319	11.2712	8.976			6.9	7.76	8.5	6.94
				0			16.655	6.85064	10.1824	13.8011	10.8389	7.79213			24.4818	18.32	16.5746	6.5604	22.4178	27.86	28.96	15.76	11.0634	21.3954			9.6881	10.3061	21.1812	8.99158			5.44	6.64	10.4	7.52
				0			11.1762	5.37396	13.1026	12.0733	19.908	17.9933			13.1026	22.72	19.5182	9.683	10.9836	15.82	20.04	35.58	9.2086	13.2966			20.9034	9.89544	17.5454	6.67867			8.28	6.92	7.18	5.62
				0			10.6468	16.4633	14.0456	16.872	16.4413	18.9776			11.1428	13.24	20.7884	12.7624	26.0584	16.76	24.96	15.32	15.3936	15.9298			23.055	16.32	19.6122	5.9033			6.7	9.78	6.3	8.3
				0			18.5539	16.2336	7.7666	22.6399	18.2628	9.75886			11.2072	42.76	29.7322	11.3702	26.7044	13.3	18.22	18.52	10.3768	14.2436			19.9926	13.9944	11.8456	9.22099			6.52	9.84	6.24	6.28
				0			19.7087	17.3307	9.4826	30.4191	15.5309	9.61932			12.5602	14.54	22.0908	10.2528	15.646	15.38	16.42	15.56	11.2072	11.2072			15.431	13.745	31.9324	5.9033			6.88	9.48	5.26	7.76
				0			20.5973	14.6781	8.551	26.5579	12.2783	13.2555			13.4462	14.6	17.7088	14.5438	18.629	21.64	26	27.2	8.9888	14.6696			23.56	14.5274	25.0344	4.8679			7.52	9.9	6.4	8.56
				0			9.19106	12.8191	10.198	11.6257	10.7329	19.6557			12.3482	16.88	14.9346	15.9398	18.2428	11.1	15.32	34.04	12.881	14.9934			17.1464	9.31992	26.7642	11.3367			6.34	4.98	6.88	8.96
				0			19.2155	10.6468	15.97	8.98206	15.11	21.4755			11.0924	15.68	20.0838	14.9934	14.9934	11.62	17.72	24.68	13.8852	28.8112			12.0766	9.50352	14.2042	3.33934			8.04	6.62	7.28	6.22
				0			15.5243	10.5583	8	13.2555	12.8492	10.0423			25.2286	14.88	22.029	9.8062	45.2636	14.88	18.56	28.14	8.4852	21.2602			10.8815	10.6253	17.9644	8.19667			10.18	6.22	7.04	5.06
				0			20.7056	11.9261	14.4222	20.4183	12.97	11.4			21.8248	17.72	11.6276	7.1554	35.627	22.24	28.82	14.3	6.9972	22.3142			15.0567	14.2553	17.6816	4.35389			5.12	8.12	8.58	4.78
				0			27.3627	14.7565	11.7644	19.908	12.6123	11.2623			14.8648	17.02	7.2112	14.8	20.6494	18.82	25.8	21.06	10.198	13.023			17.86	10.08	18.4954	4.257			6.44	10.78	5.34	4.86
				0			16.0322	19.3652	9.5078	17.8073	19.2386	19.1737			26.8478	25.22	21.8358	13.2424	11.662	18	24.46	28.32	9.7652	10.9178			20.6743	11.04	18.3172	19.0811			5.58	8.92	6.48	6.96
				0			8.96838	16.5551	10.5906	12.8977	13.2555	13.224			28.4704	25.36	20.8346	11.157	24.0134	18.98	23.48	29.88	10.748	9.6748			15.9646	14.8258	22.4356	7.92			9.44	11.94	8.34	4.68
				0			13.1032	5.44084	12	8.664	10.8102	11.4818			26.0768	27.3	13.4462	10.7628	22.8036	10.22	33.12	38.7	9.8792	21.6148			15.0567	19.7909	18.3522	10.018			6.34	10.5	6.44	5.56
							9.40842	17.7992	14.8	9.576	12.6123	12.978			16.0996	10.98	24.829	14.9346	9.8062	22.6	34.28	27.08	11.4542	26.1228			15.8737	9.43056	16.0648	12.8468			9.5	9.52	7.36	6.1
							13.2728	11.8959	12.1458	15.5309	18.6292	12.8977			16.7524	15.02	23.4368	7.4404	29.1122	9.12	27.94	18.42	11.6276	36.5578			19.0948	9.23304	22.011	5.9033			7.06	8.34	5.86	5.16
							14.0188	11.902	11.6	10.032	20.7268	15.7436			25.3298	14.66	28.7388	16.1444	26.003	10.86	20.88	28.4	8.9888	10.7704			14.4449	12.781	9.0244	7.5599			6.16	7.86	5.76	6.3
							11.6008	15.2616	7.343	17.8364	14.1654	13.0578			17.1814		7.354	28.273	28.5012	12.8	54.18	18.86	8.2462	19.1416			8.61517	12.3034	17.9288	3.84384			7.58	10.06	4.38	5.34
							14.7811	16.5551	16.005	10.9818	13.8462	10.944			19.5058		12.458	28.0028	12.8996	31.66	32.62	31.86	8.6348	10.6282			20.6918	16.1354	16.9752	16.571			7.86	11.94	7.26	6.5
							13.7011	10.7278	14.3388	22.2366	16.012	19.3465			22.5282		9.0686	8.2074	15.4506	14.68	14	30.56	10.8812	14.4996			7.00682	8.65344	12.093	10.046			6.86	9.72	6.62	6.44
							19.5616	7.6	8.0498	31.5003	24.7293	17.9874			11.8186		15.2052	10.4308	12.1458	26.9	13.26	25.96	8.7818	12.7812			5.91147	13.1014	26.242	5.9033			7.36	9.22	5.9	6.22
							15.8147	10.2319	5.7688	28.316	12.4046	15.5843			19.6774		10.5604	14.6478	13.5352	11.04	11.88	21.82	13.7928	16.4			22.04	8.49216	11.3138	6.17998			6.52	11.94	5.98	6.78
							18.878	12.2782	6.3246	16.5736	11.1043	17.0925			21.5406		23.0868	15.4506	29.2028	29.92	14.18	13.88	8.2074	17.4264									7.02	8.98	7.22	8
							18.9314	8.06094	7.2444	25.9279	14.2751	16.3715			19.083		11.1428	13.4402	30.3842	19.54	21.44	15.32	8.7362	12.8562									6.1	8.96	7.36	7.56
							14.5447	13.8322	4.4722	12.1419	15.5642	18.331			27.8108		12.7624	15.5332	21.6334	23.5	14.5	14	8.2462	28.5546									6.88	8.92	5.8	6.4
							12.5803	12.7739	5.7272	9.82247	12.312	11.6257			14.0912		13.6822	11.4542	49.1104	24.02	16.98	13.94	8.6534	17.4264									6.84	10.88	7.06	4.3
							13.3866	11.4568	14.294	9.40067	9.0858	18.6292			18.1108		20.9724	28.5236	16.4196	32.46	15.56	13.32	14.1874	18.5946									7.12	8.5	8.38	7.44
							13.9827	18.5579	21.1812	15.5977	17.4773	18.0394			21.0218		15.7632	5.6568	18.7488	41.32	34.3	14.34	8.7726	25.9384									9.98	10.76	5.86	4.48
							16.6942	22.5068	7.7666	20.0847	13.2555	17.4536			16.8808		21.4848	11.3702	13.2966	15.22	32.62	15.84	4.8166	13.2424									6.62	9.08	6.28	7.6
							11.5822	12.0766	8.8362	13.4655	16.6424	12.2783			13.6528		17.5454	19.2042	21.1546	24.96	10.1	18.5	8.5042	15.4506									10.04	8.58	6.68	4.8
							11.0462	13.5793	10.5678	20.7418	14.7055	11.4365			17.5728		24.3212	7.6838	32.2094	14.4	14.7	13.6	5.4406	31.8798									10.74	9.98	7.92	3.62
							19.7636	11.1762	7.4726	6.20228	12.6453	17.5428			23.4776		22.691	8.809	25.2792	37.02	15.04	14.42	12.093	16.3218									6.2	9	6	5.9
							21.6066	14.82	11.4542	15.6109	17.6196	12.0733			21.6924		16.7476	19.4402	11.6276	13.42	15.92	15.86	19.6978	26.0462									5.98	7.64	4.48	6.24
							17.5171	11.4315	10.5906	12.312	16.8164	13.6038			12		5.9464	24.9062	14.2772	12.64	15.96	15.92	18.5602	37.6446									7.72	8.2	3.78	7
							15.7322	7.37827	17.659	13.6875	14.136	16.3271			13.4164		8.2074	13.5352	9.2348	15.44	13.82	13.76	11.5378	20.6494									9.6	8.12	6.62	5.88
							17.1842	12.9255	7.6942	11.8911	15.2947	13.1294			16.8048		13.7638	8.2366	24.8676	16.48	15.64	18.42	37.2774	21.9672									7.1	6.66	7.54	8
							17.5171	13.1909	4.8166	14.2824	11.1043	10.1248			14.7512		11.6	34.8826	13.5352	17.32	12.5	14.24	12.706	26.321									5.86	6.4	7.26	6.54
							8.36855	8.8141	5.0912	8.32132	11.545	5.03675			16.1246		24.9704	25.765	32.02	14.18	16.2	15.06	19.8596	30.0294									8.78	10.18	5.02	6.82
							9.80666	13.8687	4.4722	19.908	14.1433	10.0113			20.8614		21.2302	21.3804	16.1988	13.2	21.92	19.92	19.2416	12.7624									7.4	10.04	5.64	7.54
							12.4068	15.7459	10.3768	28.2866	14.7692	13.8688			17.5316		18.4044	6.597	8.3522	20	14.86	16.42	10.8812	18.1108									6.66	8.06	7.18	5.26
							22.9577	16.2024	21.1698	16.4224	17.2619	9.69479			14.45		22.1774	13.914	16.4	22.28	22.36	18.08	24.648	10.245									7.86	9.36	7.12	5.9
							22.8	13.3433	8.0994	20.9958	12.3457	11.6882			16.8808		26.0276	6.597	14.2042	24.36	15.64	15.14	31.407	23.6676									5.16	7.9	5.72	6.22
							14.0188	11.8045	9.1302	10.9818	14.7055	15.6707			17.4402			15.0784	20.938	19.9	20.4	18.6	14.45	13.2424									7.52	7.5	4.86	5.26
							14.9703	11.5573	12.0066	5.19931	14.136	19.6926			18.9652			16.4	15.5332	23.24	27.44	13.32	9.683	12.7624									7.76	9.7	5.6	6.24
							18.6973	17.4386	6.3246	8.51876	17.9933	10.3382			17.2046			17.5864	12.8	14.84	25.62	13.06	20.1792	20.7538									5.28	7.86	6.54	6.22
							14.0136	16.8747	15.0944	7.8717	14.0845	10.7621			35.0634			12.1458	23.2206	16.42	29.86	14.72	18.629	15.435									7.06	7	7.1	5.26
							17.1716	13.5793	16.4924	8.51876	10.6357	8.25862			16.98			10.284	7.6106	11.6	16.68	16	18.2428	7.5472									8.8	8.44	5.54	5.68
							23.8524	14.5447	8.8544	9.67313	13.786	8.38356			17.8214			13.4462	20.8806	20.32	24.5	20.48	20	17.5864									8.5	8.44	4.2	5.14
							11.1762	18.5617	11.9866	6.85528	14.7338	11.1323			22.9224			13.2966	23.4776	20.4	22.54	15.92	9.7652	16.876									8.36	10.36	6.64	6.48
							12.7002	17.864	9.2348	7.296	21.6299	11.9347			21.8248			10.8812	13.2484	10.92	10.2	14.5	14.7078	13.5824									7.44	8.4	4	5.58
							13.1691	11.9261	14.6696	7.80535	13.7179	22.0111			37.8312			10.3768	13.6236	18.12	17.98	11.62	17.9778	13.6528									7.12	10.16	6.28	4.08
							14.5496	20.3682	9.7406	12.4463	12.0473	18.3424			14.4278			9.6748	18.439	17.02	12.22	18.14	18.851	17.1814									8.78	9.7	5.58	6.12
							12.6318	22.8633	9.051	10.8772	22.2647	9.69479			17.7674			14.4554	20.7884	12.02	19.22	13.58	19.3328	11.6									8.44	8.78	5.74	5.98
							19.3464	19.1098	7.0768	11.7238	19.4803	15.8291			13.5882			12	17.3158	16	21.34	11.04	24.9448	13.9942									8.4	6.88	7.3	5.92
							26.3737	8.77306	18.6076	7.07894	17.6137	14.0475			17.8392			9.8792	7.8892	16.5	16.18	7.64	16.4	21.2038									7.26	9.96	7.26	6.04
							21.3917	18.9314	7.5472	9.95927	10.7621	12.3204			31.5494			13.4104	8.7362	17.92	13.16	24.34	17.8886	19.799									8.24	8.78	6.62	5.8
							11.0789	20.0537	8.2366	7.79213	13.3179	10.0423			12.1656			23.4094	18.0488	17.22	6.06	10.76	19.1206	16.5746									9.16	8.36	7.54	5.86
							23.9641	15.9826	9.3296	26.1872	17.5487	13.2947			14.1422			13.6704	13.6704	22	8.88	12.22	24.6738	19.6652									5.78	12.08	6.62	5.88
							15.7322	14.1216	11.3842	12.8412	10.9536	10.6843			33.3946			16.4048	15.284	19.1	7.72	14.18	20.746	28.0856									8.56	9.66	6.48	5.12
							15.9826	19.749	7.97	21.4368	14.5991	14.8462			19.1542			16.8048	20.2544	24.68	15.08	24.74	17.7132	13.3506									7.36	11.22	6.4	6.68
							17.6772	16.59	10.198	21.2371	27.1502	17.1166			20.6494			11.1428	32.5208	19.68	14.56		10	27.2264									6.4	8.12	7.26	5.74
							15.5057	17.3307	10.3228	24.1336	13.4192	18.382			24.609			13.4164	26.9072	18.36	16.88		30.4	10.032									6.52	9.68	5.64	5.86
							30.5989	9.88	10.0956	16.4413	6.85528	21.4126			14.6478			13.7754	23.5322	21.46	12		20.4156	12.1656									6	9.9	5.34	6.14
							18.1488	14.3245	7.9398	21.2811	8.664	14.4201			10.245			15.985	15.2472	13.02	14.5		12.6302	11.2									7.5	12.86	5.26	4.6
							11.8045	18.5071	10.0956	18.7015	11.8911	10.6843			16.1988			13.1576	20.278	18.12	12.8		17.7132	17.6046									9.44	10.42	5.82	5.6
							25.4798	19.949	14.2436	10.1964	21.4514	15.5106			36.3208			8.7726	13.5824	25.62	18.9		20.4352	17.6046									9.54	8.84	8.04	5.46
							18.1646	26.8297	8.5042	16.1221	12.5462	14.6843			20.999			18.0178	27.5188	18.08	17.2		11.3138	13.6058									7.1	9.68	5.54	5
							16.6594	13.7326	6.5116	8.38356	6.3514	21.1242			26.9666				16.4196	9.9				31.7716									9.94	8.54	5.16	4.62
							30.2906	15.431	11.0634	10.9629	10.4084	16.9459			23.4094				25.314					13.3686									10.12	11.86	5.64	6.34
							25.5478	18.244	16.4438	12.1419	11.3268	11.216			18.0886				36.6824					16.2874									9.32	7.7	7.36	5.94
							22.1217	16.6204	13.7638	20.4947	16.6424	10.8389			23.3238				23.1102					17.2418									10.98	8.12	5.98	5.68
							20.5656	6.7336	20.396	13.2555	14.1581	13.8688			17.5454				29.5514					18									8.6	12.58	5.96	5.16
							24.6766	8.18539	8	14.3113	8.40818	23.5581			17.088				27.014					22.9712									6.86	8.92	3.44	5.56
							9.90926	16.4061	8.2366	6.73284	14.5991	8.22077			21.3242				49.2406					37.6086									8.54	8.76	6.16	5.5
							21.6167	14.6781	24.6738	10.2472	10.3984	23.7909			15.179				17.1814					19.9278									8.12	8.18	4.4	5
							23.0048		13.2966	8.06755	11.7238	11.4			38.502				30.0666					17.2046									10.26	8.88	5.4	6.58
							22.0596		20.396	6.1348	20.5756	24.6283			13.6704				9.7652					15.6204									9.2	8.42	5.94	5.64
							10.3231		23.3238	8.11885	21.4901	13.7103			16.179				11.8186					24.4132									8.1	8.74	4.78	5.46
							15.1286		13.2966	14.7055	15.1581	17.8073			16.4584				12.8562														8.54	10.02	5.02	6.28
							16.318		9.5078	8.77139	17.6137	11.4091			17.0552				15.646														10.48	7.26	6.64	5.58
							20.9		12.8062	13.1294	16.5986	11.9347			28.273				19.6164														5.98	11.02	6.68	7.26
							19.1852		12.0066	13.3492	10.9818	16.517			18.4954				51.225														7.54	9.8	7.34	9.52
							6.12731		13.8852	18.3535	11.6882	14.2824			14.7078				29.8932														7.36	5.6	5.48	6.8
							11.5009		14.8862	14.3113	11.7238	9.02834			21.6924				20.665														6.98	10.62	5.28	6.58
							20.9105		16.179	23.9997	17.0254	12.8412			22.8036				18.8042														7.9	8.12	4.2	7.74
							24.7		23.2	25.1174	17.0254	13.921			28.6048				35.4176														9.72	8.84	5.94	7.62
							23.5539		15.0146	12.978	10.8389	11.9347			23.9734				21.3242														9.32	9.68	5.06	6.62
							24.9356		16.4438	23.4475	10.5277	8.664			28.1056				30.1728														6.22	7.94	6.7	6.94
							23.7097		24.8	13.2947	13.1608	11.545							32.822														8.44	8.42	5.8	5.64
							15.1715		13.8102	11.4365	12.4463	11.4365							38.019														7.36	9.4	4.92	6.36
							11.9987		20.016	11.509	11.5359	9.61932																					8.68	10.98	5.98	4.86
							20.5973		12.881	22.1194	11.1791	9.74814																					11.16	7.4	5.34	7.26
							8.59845		11.0634	26.2585	15.1581	9.58694																					9.24	8.8	3.62	6.44
							18.8666		14.8054	26.1673	18.7459	7.752																					7.56	7	3.84	6.7
							18.8014		17.6	9.95927	10.5277	9.74814																					8.2	7.5	5.4	8.82
							26.308		13.7754	21.4901		16.517																					12.36	7	5.74	6.52
							9.99628		18.3216	24.9471		10.9818																					8.32	7.58	5.46	6.42
							13.3		12.522	25.1464		14.2824																					6.98	7.92	4.46	4.72
							21.6167		18.868	12.6782		18.382																					8.34	8.6	6.4	5.56
							20.744		11.0634	14.7972		9.66241																					6.2	10.26	6.36	6.02
							11.4253		23.2034	19.4001		16.8164																					7.28	6.64	5	6.96
							35.4135		16.1988	11.4		8.22077																					7.82	9.74	5.74	6.7
							28.9199		12.8996	15.1581		13.4192																					6.22	11.06	4.94	8.14
							21.4018		13.4104	10.7621		10.944																					7.06	10.5	4.54	6.42
							23.183		12.1656	14.7055		6.57643																					9.54	7.7	4.92	6.16
							25.0916		12.458	10.9818		8.208																					8.1	6.98	5.78	7.7
							18.7167		14.5382	11.4		10.6453																					7.92	8.62	4.92	6.8
							27.489		13.6822	17.4238		10.0423																					7.68	8.98
							21.6634		26.515	16.9641		11.1791																					6.88	12.34
							21.9349		20.1156	16.5986		11.7238																					8.34	8.46
							26.3819		8.2462	12.4046		8.67608																					9.04	7.82
							32.3559		8.6348	15.3287		9.82247																					5.8	8.74
							18.1169		19.6978	13.2555		12.1677																					8.92	9.28
							17.1169		8.809	20.8367		13.504																					7.5	6.98
							17.864		21.2302	19.4001		15.5642																					9.74	7.76
							5.71273		16.8808	14.8882		9.30058																					8.68	8.2
							20.9139		16.5746	17.9181		15.9666																					6.86	8.56
							12.0167		10.198	27.0004		13.4192																					8.04	12.16
							16.4061		7.5154	12.4463		10.1964																					9.58	10.04
							20.6464		11.2286	13.6875		10.2878																					8.28	10.9
									8.6162	19.9183		14.1654																					9.52	10.06
									5.9464	16.7297		12.3204																					8.34	9.26
									9.6748	14.2824		10.488																					7.58	9.94
									17.5454	25.5563		9.95927																					7.04	9.58
									7.9398	14.5706		11.2623																					9.48	11.36
									8.0498	14.9997		14.5991																					7.64	11.28
									8.2074	17.2619		15.2947																					9.36	14.22
									8.8	19.3572		7.35277																					9.16	9.66
									18.1108	13.2555		11.4365																					10.62
										9.35644		12.7762																					7.84
										18.7626		10.9536																					9.18
										16.9274																							6.74
										13.2555																							7.16
										20.188																							9.86
										16.8225																							9
										17.0742																							8
										14.5491																							7.94
										13.8011																							6.1
										12.9057																							7.64
										22.58																							8.4
										16.473

## Sheet: Fig.2
2a:	shCtrl	shPFN#1	shPFN1#3		Vector	PFN1WT	PFN1S137A	PFN1S137D	PFN1Y59A						2f:	Vector	WT	S137D	Y59A		2g	shLuc	shSNF2H#1	shSNF2H#2	shLuc	shSNF2H#1	shSNF2H#2		2h	ctrl	PFN1	shSNF2H	PFN1-shSNF2H	ctrl	PFN1	shSNF2H	PFN1-shSNF2H		2i	shctrl	shPFN1	SNF2H	shPFN1-SNF2H	shctrl	shPFN1	SNF2H	shPFN1-SNF2H		2j
	5.26316	7.57576	2.91262		10.4167	18.1818	7.20721	8.21918	14.8649							0	4	5	12		W-Y: IdU	17.728	21.2811	20.4049	16.9706	9.4869	12.7137		AE-AH: IdU	11.6276	17.2046	6.0926	7.1554	9.09398	18.982	9.68656	19.7696		AO-AR: IdU	8.677	17.2326	17.6408	10.8074	9.1214	5.3666	12.076	10.881		IdU
	8.33333	7.04225	4.03226		6.17284	5.46875	12.6506	8.57143	10.0917							0	4	6	6		Z-AB: CIdU	21.1298	11.7882	10.08	12.8996	9.6186	14.4498		AI-AL: CIdU	13.6528	16.8618	7.8892	8.7818	10.3961	13.8114	15.8956	13.5901		AS-AV: CIdU	10.343	6.1188	6.3246	8.7726	11.8794	6.6574	10.3788	15.337
	12.5	3.94737	4.31034		4.05405	5.66038	14.2857	5.92593	10							0	3	8	19			18.4304	15.8517	9.01589	19.366	6.7083	12.7278			9.8954	12.1656	9.6664	5.9464	16.6871	18.8307	9.88127	4.80476			8.218	5.2154	13.8852	15.0306	9.4826	8.4096	18.1847	7.797
	9.30233	4.54545	7.61905		10.5882	9.1954	5.55556	8.97436	9.57447							0	6	3	14			26.0521	26.4069	8.76187	8.4	15.2736	14.0457			11.5446	14.1874	16.594	6.5116	15.5412	20.7097	14.842	13.7989			4.479	14.9346	4.4	12.1656	10.9836	6.9972	10.2222	11.835
	10.4167	7.36842	3.8961		4.7619	11.0294	7.58621	7.01754	9.52381							0	11	2	18			12.5743	19.2093	9.14021	9.9358	9.0201	11.8338			15.0572	24.0566	5.9464	10	15.7151	16.6779	18.837	13.1392			4.836	3.3942	2.8	8.438	12.093	9.5414	12.9301	15.594
	6.25	4.34783	5.47945		4.2735	8.26446	9.25926	7.7381	9.57447							0	3	14	5			10.3901	4.686	10.8565	8.4852	12.6144	10.2177			9.6	16.4146	12.2376	12.1656	15.2617	9.66191	7.94415	8.63546			9.47	4.5608	8.3522	11.3278	3.9598	7.2112	12.5991	4.837
	11.9565	8.16327	3.27869		8.97436	8.16327	14.0845	8.82353	9.18367							0	5	6	15			17.7827	8.5908	7.66214	7.6838	7.0227	11.2731			13.2242	20.1156	8.4096	14.4942	10.0074	18.7738	16.9399	11.3811			8.235	10	10.469	8.0994	7.2112	6.4498	21.7339	6.325
	12.0301	10.219	4.08163		8.41122	7.31707	12.0482	8.16327	10							0	6	2	3			13.2026	20.4087	7.83686	8.809	28.2447	10.8168			12.9554	24.9158	4.9478	12.0332	7.15595	17.1635	20.4379	8.31002			18.03	13.3146	10.3846	9.1214	12.093	7.7666	8.65948	6.008
	11.6438	8.22785	7.31707		6.49351	6.66667	15.8333	5.12821	10							0	19	2	8			15.034	20.871	15.8169	18.6762	14.1222	6			10.7704	5.685	11.0344	8.3234	15.8872	15.3156	12.7256	16.5767			6.497	8.0994	22.4178	6.8	5.7688	5.6568	6.28415	8.369
	8.74317	4.61538	6.32911		4.0124	13.245	10.9489	6.231	12.347							0	6	5	10			13.8962	20.3736	16.8	11.6482	16.4754	10.8168			12.7624	32.4098	6.7052	6.3246	11.5816	16.8272	5.0242	18.7512			6.324	6.8	8.8544	6.5604	11.3772	11.2642	10.8421	14.757
	6.28571	5.59441	10.2564													0	6	2	6			16.1197	13.1043	8.60563	14.361	15.048	9.6186			14.8	15.5794	14.294	13.914	6.188	34.6617	4.60379	9.98491			9.65	5.2	10.032	12.1656	6.261	6.3246	9.02443	13.103
	12.5	6.03448	7.0922													0	7	10	27			21.5429	15.7836	7.26869	10.5906	7.8231	14.8188			10.8074	12.881	6.6574	8.551	13.6305	14.4846	6.54725	6.39218			10.016	8.9442	12.5028	5.2154	12.5538	4.4182	11.5358	11.337
	7.63359	4.02685	7.07071													0	19	4	22			16.8624	17.493	9.408	7.7252	10.8	11.6499			21.8284	15.4506	5.906	8.7726	33.4861	12.4703	6.11464	10.6677			10.941	7.7666	5.5714	5.0596	7.5154	8.8	15.5322	9.688
	4.79452	5.03597	7.89474													0	2	1	10			15.9419	20.4087	10.8357	11.3138	11.5878	11.7882			10.4308	12.458	5.5714	8.7726	10.0412	18.3698	8.00369	12.2124			10.941	10.0718	12.0598	4.8332	12.3548	5.6568	12.1583	10.888
			8.8													0	2	9	17			17.7316	12.657	14.6768	28.3352	14.0457	13.1589			19.308	17.1208	7.9398	7.2112	6.73159	9.47525	11.5173	8.40765			10.016	3.9396	11.6482	10.9836	9.8792	7.5472	17.3192	10.881
			6.4													0	5	8	40			10.5388	9.3144	11.7358	13.1026	20.724	9			14.2042	27.203	7.9398	8.0894	4.96968	8.3104	5.87625	9.04			7.44	10.1192	11.2642	8.4	10.2528	5.2612	9.54579	18.694
			6.42202													0	12	8	11			15.5176	11.0145	15.324	17.3158	25.0065	18.5322			11.114	23.1206	3.7736	9.8792	6.6809	20.5714	6.98718	8.29759			10.73	7.4726	9.6332	9.6332	10.1824	8.551	8.84391	16.875
																0	5	9	15			15.6299	16.9707	6.91858	11.5446	15.8859	18.7926			12.7122	22.5212	6.5604	3.7948	8.14769	9.47525	11.8033	8.14866			5.005	8.04	15.284	8.04	9.5078	4.4722	17.3987	8.573
																0	5	2	6			20.1245	18.687	13.8536	10.9178	14.1222	17.5647			13.0598	17.6816	5.557	6.2226	6.73159	22.0195	8.79766	13.1781			8.684	4.1182	11.2	8.0994	10.5604	5.6568	7.99523	9.246
2l	shLuc	shSNF2H#1	shSNF2H#2		shCtrl	shPFN1#1	shPFN1#3		Vector	PFN1WT	PFN1S137A	PFN1S137D	PFN1Y59A			0	6	2	11			13.9799	9.0201	13.5902	21.3804	8.859	15.426			26.8328	18.4044	7.8892	6.8118	9.044	22.9411	7.63842	5.876			10.941	5.0596	18.439	14.9346	8.9442	7.7252	12.5685	14.683
	26.1194	6.61157	11.5385		6.73077	9.27835	4.5977		7.84314	8.26316	17.6871	9.35252	15.7534			0	16	13	11			16.0997	11.463	26.1391	23.6542	11.2731	14.1222			10.8812	9.5414	17.7132	5.6	17.3005	11.0098	5.18744	8.90327			11.338	4.252	7.8588	11.8118	8.4	6.8118	10.8421	14.106
	24.8062	15.2381	7.40741		10.8108	6.25	5.88235		11.1111	10	14.8649	5.9322	13.0435			0	3	5	16			17.1142	12.9522	10.8357	9.3638	8.4	11.4			12.3224	12.4964	6.1058	8.5884	11.9381	17.1913	5.45608	4.52			9.765	4.5608	10.284	10.9252	12.0066	8.4096	7.06698	9.77
	16.9935	13.9535	20		18.254	4.11765	16.8831		6.32911	9.92079	19.2053	10.8527	16.6667			0	2	1	9			19.0391	16.2111	11.7358	11.9332	6.6273	19.47			14.3388	21.4402	10.7704	13.0598	10.8545	32.3483	6.77954	6.27941			13.21	6.2482	17.0318	11.9332	10.032	7.7252	10.8421	11.253
	26.6234	20.2128	13.4615		8.94309	5.7971	13.2653		12.5	16.6667	15.5963	5.08475	12.5			0	7	4	11			16.168	6.2643	12.1706	21.6592	13.8522	11.5413			28.8556	11.2642	7.6942	6.5604	9.1561	12.0526	3.9345	6.89955			12.433	6.6212	16.2086	11.9332	20.0998	5.685	9.69749	14.244
	15.625	17.0213	12.5		7.55814	8.95522	7.09677		4.5977	13.2231	12.5	5.71429	13.3377			0	3	1	13			20.189	18.6	8.42016	6.6574	12.6144	7.8918			14.0912	13.9312	5.3666	9.0244	10.8545	6.98718	5.56418	7.28827			8.417	6.1188	17.7628	10.2216	6.8	11.4612	11.9415	8.674
	18.75	14.2857	5.60748		9.62567	5.66038	5.69106		11.75	11.7647	13.1579	6.89655	12.6923			0	2	13	10			19.3865	21.7329	12.7858	15.331	8.0721	14.007			12.0066	9.3296	4.5608	12.2114	18.3738	10.736	11.4238	6.39218			12.111	5.906	8.4852	10.245	15.221	9.1214	10.7067	15.033
	28.0992	10.7143	7.58621		8.33333	7.69231	10.2564		10.5263	9.33333	12.7273	6.86275	10.5769			0	1	13	22			13.7225	12.6144	6.85306	7.7666	16.8108	12.8265			12.0066	12.4258	9.5414	8.8544	17.8231	17.6356	8.64736	8.33443			8.36	5.2612	10.5224	11.0344	7.2994	8.2462	15.6063	4.7
	26.6129	14.7541	7.74193		6.42202	5.6338	12.6316		15.2174	19.708	15.2778	3.44828	17.3684			0	1	9	13			17.6731	15.6114	12.3547	23.2998	9.8955	13.4163			14.3388	11.7098	10.5678	9.3638	8.75126	13.2751	10.3405	9.50285			7.365	4.8662	10.8074	14.0912	8.04	7.2444	12.9301	11.557
	15.7303	11.7647	16.6667		20.4082	5.82524	7.6087		4.72441	15.7534	14.6341	5.45455	10.1266			0	19	3	14			16.7816	16.2111	8.96549	16.9516	6.1773	10.4784			11.4542	17.9778	9.6166	4.252	8.47494	9.8088	9.38692	9.09627			6.829	10.9252	11.662	8.4	6.9856	8.2366	12.8406	20.097
	15.3153	11.6883	7.77778		6.89655	9.09091	7.14286		13.6986	23.1405	12.3596	4.44444	12.2222			0	3	9	10			21.6749	21.7329	16.597	12.7122	9.6747	16.7355			22.7298	10.469	14.3108	10.1192	11.3543	7.88388	9.76	4.5426			11.586	4.5608	10.198	11.6482	27.6116	4.4182	17.3987	13.387
	19.6429	4.25532	16.2791		9.09091	9.09091	8.47458		6.59341	9.91803	14.7541	6.41026				0	5	6	13			22.3229	8.9196	10.08	13.2	12.7278	13.6029			19.8958	7.642	14.4942	6.4124	11.8236	8.79766	7.6228	3.72719			13.485	7.354	14.8054	15.6818	9.6084	7.642	17.8521	11.4
	20.1754	8.53659	19.403		18.75	10.0476	16.8831					14.7727				0	2	2	12			21.8684	10.9491	17.9313	8.3234	14.7093	12.015			16.98	7.088	11.1212	10.008	13.8778	8.83817	8.3958	7.232			6.859	6.905	10	12.4964	10.3768	5.2154	12.0248	12.998
	10.6557	7.40741	12.3596		10.2941	8.92857	12.3188									0	11	5	6			8.31132	12	14.6768	13.1026	8.4213	9.6186			14.6696	16.819	8.6534	8.0894	15.2394	10.0487	9.7234	9.21899			10.652	5.3666	11.0924	8.6534	11.8186	6.0134	16.3703	14.445
	12.9032	13.0952	14.6667		21.875	3.63636	3.01205									0	4	3	5			17.2274	9.6747	23.472	15.559	29.1972	15.7035			11.2072	6.9856	10.7704	5.7272	10.8754	15.2456	8.52243	10.9325			6.706	8.7726	13.023	9.2086	5.6568	7.2112	13.9201	12.407
	8.39161	12.8205	9.82143		14.7059	6.52174	6.45161									0	5	1	12			15.3918	12.015	14.4285	11.662	9.8406	13.4163			22.9086	10.9178	5.824	7.354	11.3143	16.2218	12.0526	9.91304			14.165	10.9178	11.1428	7.4404	13.4104	11.662	17.9852	13.869
	13.3333	12.8205	24.2424		6.97674	13.913	4.5045									0	6	2	12			9.88524	11.4159	11.2647	11.3208	8.5275	28.2573			14.5438	25.5154	10.0718	14.8486	8.42139	11.5173	5.0242	6.06426			7.768	9.338	6.1188	16.7476	10.1272	10.4	14.9011	8.132
	14.0625	4	9.23077		5.97015	10.0588	4.7619									0	5	1	14			11.7207	18.687	19.5922	11.6	9.8406	10.8			10.7704	14.7186	5.2	6.8	7.2659	29.6719	8.97188	13.1781			8.959	7.2994	23.7858	20.8038	7.2112	6	10.7853	11.425
	12.9808	9.7561	9.70874		9.43396	12.4043	7.05882									0	2	14	7			18.0144	22.926	19.946	14.5602	10.2177	11.3841			4.4722	7.6942	10.0718	7.5894	20.9926	28.2745	4.14092	8.57602			7.633	4.4722	10.9178	11.0634	10.3768	7.8892	13.1422	12.266
	9.71223	13.7615	12.7451		21.3115	6.84931	5.12821									0	2	4	5			16.204	15.1077	20.5152	11.3702	7.518	15.5769			22.9086	17.102	19.6368	8.8	34.9139	8.3104	7.20532	4.972			8.499	4.4182	8.4758	8.2462	8.9442	9.3638	9.82352	10.808
	8.69565	10.9244	8.54701		9.45946	10.3448	3.06122									0	8	1	5			19.8295	14.2239	26.6522	6.5116	30.2688	9.3915			10.6282	18.1946	8.0994	8.1584	7.52627	9.76	7.32	10.1976			13.413	10.1192	17.6046	5.3814	10	7.2444	13.4999	12.266
	14.1593	15.126	6.25		12.5	10.8696	10.4167									0	9	2	14			13.68	24.7386	14.9207	18.2164	18.4836	8.0499			7.354	13.023	10	2.912	7.85043	10.4779	7.44908	11.408			14.899	7.0768	10.3846	14.9346	9.6332	6.5116	9.14301	13.435
	13.4021	10.1604	9.52381		11.9048	16.6667	5.6962									0	13	3	8			20.189	10.4784	16.1559	22.3786	12.6144	7.2249			11.8456	16.1046	7.6942	9.9036	28.2289	13.1399	9.272	17.2709			12.653	5.9464	14.4996	11.6068	10.0718	6.0926	11.6549	14.619
	18.5567	10.929	10.084		14.2857	7.5	10.2941									0	6	4	10			19.5597	12.657	15.4704	22.0436	10.2	8.5908			11.2286	12.7812	7.1554	6.5116	13.6305	23.4748	6.9013	8.88044			9.307	7.2112	6.4622	17.8392	12.1062	10.4308	12.6659	13.343
	11.6279	7.59494	6.32911		13.0841		8.64865									0	4	1	12			18.72	13.2816	8.17522	14.3388	10.7331	9.1389			12.3548	16.4778	10.1192	8.0994	9.7085	19.7745	10.7802	4.65357			8.03	5.2	9.5078	17.5316	7.7666	10	5.45997	17.876
	11.194	11.2245	4.80769				9.52381									0	12	2	5			15.034	10.4784	12.768	25.2	12.4851	14.0457			14.0228	22.3786	5.4406	8.0894	13.5472	12.8095	6.98718	10.8668			9.051	4	15.687	11.3278	11.662	12.4258	10.8421	12.278
	11.828	6.12245	4.31655													0	5	6	28			13.0496	12.6144	12.1148	21.3954	7.4217	8.5908			14.0912	24.0034	10.6734	6.2096	20.3514	16.5129	19.9126	5.876			11.216	8.3522	23.2964	9.051	14.8486	6.3246	14.4136	12.166
		11.6279	6.66667													0	6	2	19			13.7084	10.9491	8.76187	8.9888	8.1609	10.3227			12.458	15.824	14.2772	6.1188	6.20633	19.8167	10.8353	9.43799			13.21	7.9196	16.2086	10.5604	10.5678	5.5714	9.69749	9.508
		4.61538	10.9756													0	12	5	9			20.7243	10.9491	10.2577	15.7582	7.6368	11.5413			15.4402	21.3354	7.7666	5.0912	10.0862	27.9143	7.10528	9.0852			10.846	4.8166	15.0572	11.9332	9.6	10.032	14.3762	12.97
			5.16129													0	24	2	4			21.4072	13.1043	8.42016	16.01	6.4623	10.8168			9.4148	20.5912	15.0784	8.438	17.3723	10.2597	8.2816	7.48196			13.844	3.3942	20.1316	10.4308	8.809	5.5714	11.5358	9.508
			11.3208													0	2	6	5			15.4633	6.7083	12.3547	9.683	17.493	8.9196			7.6106	12.4258	12.1656	4.5254	6.47431	8.79766	14.842	4.52			9.307	7.0768	15.824	12	10.7704	4.8826	21.9134	13.643
																0	1	2	10			13.2026	13.4163	5.54131	17.0176	6.9972	9.6933			6	11.5378	14.7566	8.0994	8.31286	9.38692	6.98718	6.47174			10.072	4.6648	13.6822	11.2072	11.9866	9.6664	11.1565	19.004
																0	1	0	7			10.8299	11.6499	19.7642	9.8792	5.6604	6.7083			5.4406	16.01	15.9248	8.3522	7.67526	14.0507	9.07729	4.52			8.483	3.5778	15.824	10.032	6.6212	9.8062	13.1481	9.385
																0	22	0	7			16.8739	24.0675	13.3896	14.0912	7.518	15.8406			9.6332	11.6276	23.4776	6.597	8.85408	14.2276	11.1388	12.2375			14.258	11.3702	16.2826	8.8814	9.5414	15.0306	10.555	12.7
																0	7	0	6			11.2756	19.4331	12.9263	10.5224	8.4213	13.4163			6.8352	25.7154	14.3388	5.7688	12.3577	33.6154	11.8835	8.52834			13.413	9.683	9.3638	12.458	11.4542	7.5154	16.8605	19.909
																0	2	0	5			20.88	8.1609	9.98995	14.4886	11.2089	6.1188			15.142	30.4106	14.4278	7.2112	7.69002	17.9435	8.3958	11.1176			13.068	9.4404	7.7252	14.4886	9.6166	8.0994	12.8166	6.976
																0	3	0	4			22.5511	21.0087	13.607	9.2086	20.724	11.2089			16.5216	13.2242	11.9866	5.906	9.38815	14.9299	8.18034	3.64425			12.472	8.4852	13.1576	10.8074	9.6	7.354	13.1773	14.619
																0	6	0	4			16.517	5.4333	5.418	12.8996	14.9037	7.3239			10.6282	11.2	7.5472	8.3522	9.19299	19.0069	9.86907	17.0386			13.809	5.7688	11.6482	16.876	8.4096	4.9478	9.91682	12.465
																0	9	0	11			21.4132	9.7674	14.1758	12.4064	17.6466	8.736			9.5414	10	15.2316	7.0768	9.37601	21.4054	6.56531	14.5906			11.16	4.8166	12.0332	9.4826	9.3638	5.7272	5.45997	12.768
																0	18	0	14			14.4405	32.4501	24.6449	12.8	16.8963	6.7083			15.0572	7.6106	21.1698	5.2	16.5029	14.2525	6.98718	12.6074			10.443	4.3266	10.7704	16.8	13.6822	13.4938	10.555	7.694
																0	31	0	19			12.0155	20.1603	15.3535	8.0994	17.1813	13.6821			7.8892	6.6212	9.051	7.97	11.7562	11.2345	9.28493	13.9243			11.216	4	14.7078	12.3548	8.4852	11.6276	10.7067	13.941
																0	8	0	18			14.2643	19.5162	9.6217	15.743	7.4217	10.0578			15.6204	16.4438	13.4402	6.1188	14.939	10.0604	8.07786	9.15232			11.166	5.3814	14.8432	12.881	8.809	7.6942	15.3682	11.432
																0	11	0	19			16.677	20.7933	12.9263	13.5352	21.8403	11.8185			18.53	15.0572	13.3506	2.912	15.2394	18.6465	6.36279	9.15232			17.735	5.2154	13.4164	13.0292	9.278	6.7882	10.192	13.009
																0	4	0	11			13.5563	23.4306	8.736	13.4462	14.1222	13.2543			15.743	17.9288	16.0898	7.2	12.9922	17.7634	11.2345	8.0856			16.207	7.6838	13.0782	14.4996	17.2742	7.6942	7.48916	17.925
																0	1	0	3			17.9026	12.0747	9.78432	20.3686	12	12.9522			7.2	10.7628	12.1852	5.5714	10.3961	10.248	10.0487	8.00944			10.154	3.6878	13.4462	18.4	12.0332	8.0994	14.8392	12.142
																0	1	0	7			24.4827	16.2444	6.1955	16.8428	9.3723	14.1606			12.0066	13.9312	6.8818	6.4124	13.6305	9.76	8.07786	7.89373			15.695	3.6878	15.743	11.9332	7.4404	9.0244	6.93526	11.932
																0	1	0	5			20.8334	24.7167	15.8169	17.8214	9.1587	15.297			6.9856	15.2052	19.6164	4.8166	8.98117	17.8703	7.32	9.70489			9.679	5.1224	19.8636	11.6482	7.8892	6.3246	12.5501	13.728
																0	9	0	13			18.1184	27.6066	14.2393	25.7122	7.6836	10.2528			15.2316	17.0082	11.0634	10.8664	12.385	12.4416	6.9013	3.44243			8.184	5.1224	14.1364	11.0634	10.9178	5.906	11.9415	15.746
																0	11	0	7			8.89128	22.3293	10.752	10.8664	17.8392	12.9522			10.1272	18.9694	9.3038	6.9856	12.5669	17.1356	7.32	10.4057			11.185	10.5604	15.743	7.642	13.2	5.6568	12.458	13.294
																0	10	0	4			15.1585	16.3878	10.6253	16.9186	13.5765	14.2239			13.2544	13.3686	12.881	8.7362	11.434	8.3104	6.21126	7.1468			11.927	7.3756	21.1206	13.206	8.809	12.3224	11.5822	17.517
																0	12	0	6			15.8767	15.6462	8.09189	15.221	20.1246	9.1587			14	21.2302	6.6574	4.8166	11.7853	15.7678	9.272	10.8575			11.357	11.4542	14.1534	10.4308	13.7928	5.685	11.2867	9.508
																0	12	0	20			17.6731	16.3218	14.2551	15.2052	13.6953	11.5413			7.6942	11.6482	13.4402	10.245	9.90485	27.2799	7.43297	13.4389			17.86	9.1214	12	16.4778	16.8048	5.6	10.1769	19.587
																0	2	0	4			11.8854	19.1343	4.84579	15.2472	5.5317	14.2239			5.906	12.7122	7.2112	6.8818	7.7488	41.0762	16.2218	10.1069			13.413	3.9598	13.8852	13.2966	17.6408	8.0498	13.1773	11.425
																0	27	0	2			17.28	17.2755	15.5145	12.8562	20.6457	15.036			8.9888	16.1444	15.0572	8.9442	11.7853	10.0604	8.90527	8.88044			8.959	8.0498	11.5378	24.5178	12.4064	8.809	9.54579	13.191
																0	18	0	3			24.9674	9.9318	19.5922	23.2034	11.0634	12.0747			7.2112	24.829	9.8792	6.2482	12.3484	19.8167	11.793	12.4689			13.474	7.9398	7.354	10.9836	15.0784	9.2348	14.052	8.665
																0	4	0	1			21.9629	12.9522	11.9078	19.604	17.6466	11.2731			11.1428	13.2484	18.53	7.7666	16.903	14.4929	8.12203	7.52286			14.165	8.2462	12.7562	12.1852	15.7276	4.3266	9.83136	10.815
																0	9	0	7			16.2639	14.007	5.11795	14.8862	8.5908	13.4163			7.4404	13.8622	11.8928	11.0634	7.87923	16.9399	7.33635	5.27122			11.314	6.2482	11.3702	8.6534	10.9836	5.012	11.5756	14.932
																0	3	0	9			21.2431	10.3575	19.0072	12.4194	11.1606	14.6109			14.4222	10.8812	11.3702	4	8.73817	22.3524	11.9135	8.33443			11.332	4.5608	11.2072	15.3884	13.1026	5.557	15.0806	10.337
																0	7	0	7			19.4533	16.4754	21.5144	18.6118	12.9522	10.2177			8.9888	5.6	13.7928	6.6574	11.3143	18.0031	8.296	8.24832			9.484	3.225	21.1206	13.8102	10.9178	5.2	8.9476	10.538
																0	5	0	2			15.4841	14.6109	12.9263	19.7464	14.007	13.1589			13.1026	9.4404	10.4996	6.8118	13.8121	30.3973	10.9663	10.8575			10.154	3.6878	11.3842	11.2712	12.2376	6.0926	14.0081	8.369
																0	15	0	6			20.6208	6.7083	7.66214	11.0634	26.1396	14.2617			10.2216	18.2778	14.5602	11.0634	14.7867	19.0069	20.8073	12.3371			10.736	5.1224	13.2484	21.6924	14.4554	4.6648	11.6549	9.909
																0	7	0	3			15.3286	13.9557	21.6922	15.179	16.9707	19.368			12.445	22.011	9.6664	6.5116	8.092	18.9881	4.80631	7.89373			6.706	5.7688	12.7122	16.7092	11.9332	7.2112	11.3137	12.774
																0	2	0	5			15.6299	8.5908	16.8538	21.5406	20.6193	16.7355			11.8456	21.4402	11.8928	9.6166	16.2468	8.3531	10.8353	9.53494			8.756	7.9196	11.114	15.8492	12.2702	4.8332	13.4999	14.683
																0	2	0	6			13.2026	12.0747	22.0433	17.0318	16.8429	12.9243			12.2114	13.5824	8.5884	7.642	20.6663	9.76	12.6597	8.588			8.167	5.685	16.4924	15.646	12.4194	3.7736	9.91682	13.076
																0	2	0	18			17.6731	19.9449	13.5072	18.6076	20.4	13.4832			5.7272	10.7704	14.4942	6	4.96968	10.0487	7.59157	10.1069			9.786	12.8996	12.2114	15.97	11.8456	6.2482	11.0665	13.322
																0	41	0	13			19.9955	19.5438	12.1706	21.2904	13.5366	15.1788			12.1656	20.4352	8	15.3102	5.05988	21.4942	9.07729	11.1635			10.154	3.9396	14.9774	9.6664	23.2998	6.9972	15.5471	10.967
																0	8	0	11			9.82602	10.8666	14.9207	20.4	17.7684	16.7142			15.3102	15.9248	10.5604	8.7726	7.02814	12.6973	11.9135	9.40544			16.636	6.5116	19.4196	10.7628	11.662	5.3814	13.9037	9.946
																0	4	0	4			24.9934	10.2702	12.7502	18.1592	26.8329	16.3878			7.6942	10.469	8.2462	9.051	12.1356	5.56418	14.3526	11.8645			8.629	5.4406	11.6	10.1192	8.2462	7.4404	7.8888	15.318
																0	31	0	2			18.7234	18.6387	15.161	21.0448	19.8	16.3878			5.824	19.1416	9.9358	11.6	12.5669	20.525	15.7375	19.3253			6.839	5.557	12	11.2924	14.361	7.4404	6.38137	9.887
																0	2	0	10			16.204	14.4498	8.11978	21.0448	16.4754	14.007			5.5714	11.3278	7.4404	12	7.07622	21.7911	11.2345	16.2028			7.821	4.8166	6.4498	14.361	5.6568	6.8818	19.4624	9.568
																0	10	0	5			12.6	11.031	10.2356	27.203	22.4901	15.3792			14.8	13.5352	10.6508	10.0956	6.93056	21.8512	7.32	13.4845			13.068	5.2154	10.4308	12.5284	14.4886	8.5604	10.8421	12.942
																0	2	0	9			11.7263	12.3693	7.66214	11.2286	9.6933	11.6499			6.8	13.7928	10.8296	10.032	10.5689	26.2795	8.12203	10.9325			8.483	4.8166	10.4308	14.5602	16.819	6	9.70553	12.534
																0	9	0	5			9.83268	15.3324	9.6217	20.4978	18.6291	12.9522			12.6492	15.646	10.8812	14.322	12.6028	20.1207	13.3287	12.6641			16.843	7.879	10.4308	11.3138	20.4978	4.252	12.9834	11.999
																0	8	0	6			18.079	18.5223	15.7453	9.683	11.5878	8.3571			9.6664	19.8636	7.2112	6.8818	14.939	21.4942	21.8731	13.1392			7.184	4.8332	11.5378	12	12.0598	7.642	14.1392	18.433
																0	13	0	3			9.36684	12.2376	15.1012	12.522	22.926	17.9799			14.9346	20.746	7.7666	3.9598	8.32667	12.1217	14.5092	5.78831			7.327	5.2	13.0108	13.121	9.6748	5.2	10.5475	15.318
																0	9	0	10			19.44	22.9653	9.14021	14.8	13.3221	18.5322			11.7712	9.7652	10.9252	6.8	9.63829	17.5951	12.9664	6.67378			7.107	9.5078	12.4964	18.4694	9.7324	4.8332	8.93897	12.118
																0	7	0	2			13.68	18.687	9.04075	15.2316	14.3121	11.7882			12.1656	11.6068	5.0596	9.2348	8.85408	15.3156	5.56418	16.2971			9.926	5.9464	13.8622	10.7332	18.2428	3.5778	13.7143	16.158
																0	4	0	6			18.7234	19.47	13.5902	13.2966	11.955	22.4019			20.665	14.322	10.7332	6.6574	11.1529	14.3609	5.18744	16.0318			7.449	6.2482	16.3218	11.2072	14.5382	6.261	19.2241	17.218
																0	4	0	5			17.3137	18.2187	9.14021	10.1192	10.7331	17.2755			8.7362	25.1206	9.1214	6.8	8.31286	23.5558	12.8095	10.1573			8.564	6.3246	15.3102	24.9576	12.7122	6.4498	17.8779	11.835
																0	4	0	3			19.08	11.6499	15.587	27.0732	11.6499	10.632			15.2472	12.1458	13.194	6.9972	9.38815	19.1755	20.5887	10.3171			11.628	8.8544	9.3722	11.6482	12.8562	10.8812	10.8137	13.775
																0	9	0	2			22.0072	12.7137	17.6776	18.5946	17.0763	9.1389			14.361	16.1246	8.6162	11.8186	14.3907	8.18034	7.57571	10.5133			19.998	4.5608	8.5042	14.4886	12.1458	4.6818	14.2529	11.046
																0	1	0	10			22.3229	5.6604	8.76187	20.278	18.0399	18.4053			9.4826	16.1246	14.8648	9.0244	10.9582	19.5749	10.013	14.716			21.528	6.8	10.8812	12.3224	11.0634	7.7252	16.8605	5.169
																0	2	0	11			18.8442	18.0498	13.7061	16.594	14.0583	20.3736			19.4196	17.4264	12.706	8.2462	10.5689	27.328	7.10528	13.0377			7.891	9.3296	14.1422	15.6204	7.879	4.8332	18.1212	10.961
																0	7	0	8			12.4344	15.8406	10.1025	22.6874	26.5767	21.675			10.469	34.634	8.5042	3.6878	9.81298	19.7625	9.07729	9.58828			11.016	4.1182	8.3234	11.0054	10.198	4.0792	20.6314	9.568
																0	4	0	3			15.1371	21.3063	12.9263	17.9644	12.7278	13.8522			27.2382	9.338	9.051	13.4462	13.2768	20.5887	13.3197	8.90327			13.784	7.343	13.8622	13.0292	13.5352	7.1554	10.0401	12.546
																0	11	0	10			22.3229	14.007	18.0943	16.4438	20.1246	5.9094			10.469	10.9836	8.7726	18.439	9.37601	8.83817	15.432	12.0099			16.806	8.438	13.2484	13.6822	18.2164	10.3228	15.4628	2.766
																0	4	0	2			13.7225	17.7177	17.1326	15.646	19.9449	7.2498			11.6	17.2186	8.2462	9.5078	17.4635	19.2311	12.4225	18.2208			14.47	5.7688	11.2072	8.2074	7.2994	5.7272	10.7639	5.649
																0	12	0	24			14.418	12.7137	9.408	24.1198	19.9449	6.1773			11.662	14.45	11.9866	16	12.4945	13.5942	13.5942	10.5519			10.016	7.1554	14.2042	18.4174	10.469	10.284	8.70377	5.899
																0	9	0	9			16.9544	11.5413	14.1758	18.8298	13.2135	11.5413			9.338	22.0908	7.343	14.5602	16.358	14.64	16.7918	19.415			8.943	7.5472	9.5078	7.6	10.8074	4	6.67556	5.48
																0	10	0	19			16.92	16.1556	11.4042	18.2822	15.9762	12.6144			11.0634	16.3266	9.3038	11.0634	6.76515	16.6564	5.18744	10.396			17.148	11.3842	18.1814	11.8928	12.4064	4.8332	5.98368	7.989
																0	3	0	9			14.4045	14.2617	8.83882	20.4626	21.2133	9.7674			13.6236	19.1416	10.198	11.0634	23.1631	18.7482	7.59157	11.0069			6.706	4.5608	10.8074	19.6164	11.2072	5.9464	11.6945	8.061
																0	2	0	13			16.92	11.463	14.2871	16.9706	30.1257	10.0578			15.2472	9.2086	14.176	13.6528	24.5035	31.037	11.0637	8.0856			9.765	8.2366	15.3102	13.023	13.6058	5.906	11.6945	11.046
																0	1	0	15			11.9018	15.7836	16.9206	25.5624	18.4836	13.6953			16.2432	8.6348	6.9856	12.458	11.1122	26.1888	17.3086	3.53012			8.588	11.0054	14.0912	6.6574	14.5986	7.343	4.98938	12.97
																0	4	0	17			21.2522	15.7035	15.9731	24.4132	18.2187	11.6499			13.6528	7.4404	11.9866	12.0332	9.7085	9.68656	10.0604	17.7263			13.719	5.5714	13.868	15.0626	13.4164	4.9478	16.229	9.246
																0	3	0	8			16.216	20.802	10.8357	20.568	10.7331	13.5366			10.9178	9.8792	13.3506	8.9442	12.8168	7.44908	8.79766	8.4924			12.993	4.6818	12.2442	10.8	11.3772	6.3246	10.2222	8.573
																0	8	0	12			18.3917	25.0566	7.66214	16.8238	11.6499	18.5322			14.0228	11.4542	6	11.3138	8.10604	17.4933	4.36492	14.0192			15.414	5.824	16.6902	21.6148	10.284	8.4	13.7143	11.902
																0	5	0	10			12.728	14.4498	10.8565	22.0328	20.4354	16.1556			17.1814	7.354	9.4826	10.5906	14.6637	19.8167	7.94415	13.4389			13.413	9.6664	16.98	10.6508	13.121	5.3366	9.89369	8.682
																0	5	0	4			20.1407	15.1077	11.083	17.3666	10.8666	13.9557			21.3466	12.5538	11.7644	7.6838	16.626	10.0604	14.64	17.0146			10.016	5.1224	20.961	9.6748	17.8616	9.6332	5.01995	13.273
																0	8	0	6			11.2984	22.1268	5.11795	16.98	16.1442	18.8307			18.4044	11.8928	11.2642	11.7644	12.0419	17.4933	11.9135	4.80476			7.768	4.5608	12.7562	10.8664	13.3506	7.2	19.2878	9.136
																0	5	0	8			15.9784	16.8963	6.61853	14.8648	13.6821	10.2528			9.5078	8.809	10.3846	6.261	11.513	13.3287	8.3104	8.4924			12.472	8.6534	7.9398	11.8928	12.881	7.642	8.70377	12.124
																0	3	0	14			12.4135	12.7137	10.4321	24.5406	22.926	11.3841			15.2052	19.8596	10.198	10.5224	25.1516	13.1306	11.0098	9.30736			9.12	6.0926	15.6818	8.9888	14.4056	6.8468	9.44054	10.51
																0	7	0	3			10.6853	18.8403	16.1421	19.4812	16.1556	10.4958			10.8296	21.3016	8.809	13.4164	22.5536	22.785	7.86876	9.73631			7.058	11.0924	8.6534	10.9836	6.0134	11.0634	10.8137	11.046
																0	5	0	18			13.7084	23.8872	11.7358	20.004	12.7137	10.2			8.8	12.9554	17.0318	13.4164	8.85408	21.277	23.3884	6.47174			12.477	4	12	14.4886	7.642	5.4406	12.3027	9.688
																0	8	0	12			16.18	21.7329	8.064	19.6122	14.6478	12.8826			12.6492	12.4194	9.8386	15.9298	6.20633	12.8837	12.8837	7.48196			19.998	6.261	10.9252	10.4308	8.9888	7.1554	15.8021	8.839
																0	2	0	3			14.5877	9.7674	8.83882	18.6118	19.5345	12			8.8544	25.1078	18.2472	19.6	26.7238	13.8887	15.7148	4.16721			17.116	6.1058	12	15.9248	14.1874	6.053	12.3962	12.094
																0	10	0	8			12.2875	23.1603	10.08	16.8048	22.8315	16.9917			14.2042	22.0618	8.6534	6.8818	12.931	17.2464	12.4416	12.9433			15.699	7.6942	13.6822	9.4148	12.1852	5.824	11.1012	12.166
																0	4	0	5			13.0397	20.5056	5.74157	19.2666	25.8627	13.2135			19.0158	12.6492	6.2482	8.2462	17.9181	13.3197	7.71601	7.07493			9.051	7.088	19.5182	12.0332	13.816	6.4498	9.18476	15.431
																0	1	0	1			12.9049	14.8431	10.08	16.4778	15.6	10.0578			9.8792	15.0572	8.0498	11.2712	20.0881	12.2293	7.43297	10.3271			13.152	6.597	11.7644	13.8852	13.816	5.824	8.59715	10.118
																0	5	0	2			15.1927	8.0721	5.376	20.896	20.6193	9.0795			9.139	7.0768	7.7666	15.8644	7.02814	23.189	13.0215	15.3745			13.356	5.2154	16.4048	13.9312	12.3548	10.032	12.5011	16.947
																0	2	0	3			20.2403	15.1788	7.5133	16.1046	27.6585	13.1727			9.6748	16.9942	10.0718	20.048	9.19299	19.52	14.9299	10.5133			12.008	5.2154	10.1192	17.6408	9.5414	11.6068	7.93741	12.858
																0	3	0	4			15.2564	11.0634	12.1148	19.4648	33.0492	11.5878			9.3296	21.215	11.2286	5.2154	15.9655	12.2	5.7118	9.95417			12.735	7.5472	14.9934	5.9464	11.2642	10.8664	10.9831	8.334
																0	2	0	6			15.1371	13.1043	16.6922	21.0448	17.6466	12.9522			10.7704	23.0824	7.0768	15.646	10.0074	12.1217	12.3166	7.90684			12.27	5.1224	16.8808	19.2374	17.659	10.4076	10.3492	15.033
																0	3	0	4			14.7073	17.1813	14.8448	20.4978	23.7738	9.3339			17.3666	25.9384	7.8588	6.8818	7.20307	22.1328	7.10528	10.9976			8.483	4.8826	13.7928	17.3528	8.4096	9.2086	6.38137	6.986
																0	7	0	3			16.5208	22.4901	9.43186	22.4036	23.3385	9.6747			16.1046	13.6058	8.3234	6.1058	17.5539	15.1988	16.0523	11.3			18.406	7.1554	13.5352	12.458	14.3388	8.01	9.48934	15.622
																0	4	0	2			22.505	18.8403	14.8448	27.6318	25.8	15.6114			7.2112	17.385	8.8814	12.7122	12.0138	17.0729	5.56418	7.684			9.564	4.1182	9.139	18.8	8.9442	6.597	10.2222	16.073
																0	4	0	2			17.28	9.9318	12.1148	11.2642	29.406	15.5769			10.4	13.6528	13.6822	23.027	8.85408	13.5679	10.7026	7.06047			6.95	11.7644	8.438	11.662	8.6348	5.6568	5.5713	17.973
																0	6	0	5			14.6851	10.3575	11.2647	14.176	25.2642	12.3693			8.9442	17.9688	11.3842	8.0894	12.8608	6.56531	16.6779	18.7293			10.947	7.5894	12.706	14.6696	10.4996	8.2462	11.1012	13.103
																0	9	0	4			14.4405	14.8188	12.4999	15.559	20.5407	9.1389			11.4612	20.8346	11.6276	12.3224	19.2766	16.8272	18.2724	5.51734			13.809	5.824	15.2052	12.6492	10.198	10.4076	4.91176	6.127
																0	2	0	1			13.4411	5.6922	16.597	15.559	19.2375	9.4869			8.2074	25.5154	10.1192	14.2772	12.4945	5.93676	13.9741	6.83989			7.891	5.3666	12.3548	16.7904	8.2462	10.008	11.0458	6.882
																0	6	0	1			20.0084	18.9453	9.98995	9.8792	18.1593	20.4354			16.4	13.8852	7.0768	10.4076	14.3512	10.5118	10.2597	14.193			7.309	5.7688	7.343	11.3772	8.7726	10.4	18.7382	10.748
																0	7	0	2			13.2761	11.0145	8.76187	14.6752	17.8998	12.2376			11.6	11.114	6.8118	8.4096	12.8168	12.3454	6.36279	16.0953			13.764	11.157	16.4196	11.6482	8.0498	6.0134	8.60616	10.232
																0	12	0	3			15.8441	10.8	10.454	23.4196	13.1589	12.1341			10.8812	11.5446	11.2642	10.8074	9.52	13.957	13.8028	8.40765			10.376	7.5894	8.7726	10.284	7.5154	8.9442	13.5169	9.996
																0	8	0	1			16.5951	18.7542	17.1326	17.9688	10.2177	18.2187			12.706	8.2462	6.3246	15.9248	7.87923	10.5118	15.1829	14.1858			10.443	11.157	18.659	13.4104	10.4	9.2348	19.4624	4.039
																0	7	0	5			11.1658	15.9762	15.161	22.3892	20.724	11.463			14.8432	19.2666	8.551	13.0598	20.1724	21.3885	18.7738	9.0061			11.55	10.198	11.8186	14.6752	13.1576	9.8062	15.5471	14.8
																0	7	0	6			15.1243	10.4784	14.3657	25.5562	18.9738	8.4852			11.2642	21.6518	8.9888	6.6212	17.3266	13.5679	6.9013	10.9976			4.836	5.0596	14.1364	16.4196	8.9888	9.6084	10.2222	8.871
																0	9	0	2			12.6	12.3693	14.5065	14.7078	23.8872	12.6144			9.0686	8.0994	10.5224	7.343	8.94333	7.03794	18.6465	6.83989			9.005	10.1272	5.2154	19.7464	14.5602	12.458	10.7639	8.904
																0	10	0	5			23.1102	11.6499	9.01589	14.45	22.3212	14.4498			17.4264	14.8432	7.6942	17.1768	10.4503	15.0729	16.9399	8.77626			20.365	8.8362	6.261	19.8636	13.6236	10	11.4288	4.448
																0	7	0	2			20.52	8.4852	9.78432	11.2	17.4	9.4869			15.9248	6.3246	14.0058	14.5602	10.3961	24.2433	5.45608	7.80265			8.936	14.361	6.1058	11.6482	11.7098	10.8074	11.1428	4.638
																0	5	0	4			12.2452	6.7881	10.8357	21.574	14.0457	11.7882			13.3506	13.2424	6.6212	10.5604	11.7755	8.12203	7.46494	14.0775			12.327	7.2112	9.051	10.5604	8.9888	7.6106	10.6636	9.191
																0	3	0	2			20.1728	17.7684	8.736	13.2242	9.1587	13.9557			8.2462	17.8752	14.0058	11.8794	14.5627	7.94415	6.79711	12.0354			9.736	4.8332	13.7928	11.9332	7.2112	9.0244	12.1961	18.065
																0	10	0	7			11.5256	10.2177	10.7728	20.896	19.6539	13.4832			16.3414	13.6822	10.4996	14.7186	28.3051	12.0824	6.21126	10.8668			7.633	4.8332	14.686	18.1108	12.1458	6.4498	12.4764	7.935
																0	9	0	6			10.08	18.9738	11.424	16.8428	12	14.6109			12.825	16.6902	18.8382	9.1214	8.10604	21.5715	8.99823	5.71735			13.335	6.5116	17.0082	18.1108	11.517	13.3506	9.8	7.3
																0	36	0	29			14.1548	11.3841	15.587	10.6508	15.6	10.3575			13.194	18.3172	21.6148	18	19.0043	13.4	6.98718	14.1858			7.146	4.9478	13.2966	11.3702	10.1192	8.8362	13.8703	9.865
																0	4	0	4			11.1832	5.4	11.5026	10.032	17.7177	9			17.7088	11.517	8.0994	5.3366	15.1275	19.4283	8.90527	8.33443			13.105	4.02	10.4996	17.2326	7.4726	3.6878	17.4075	6.325
																0	21	0	5			19.9661	19.059	12.9783	13.194	9.3723	8.0049			13.4402	12.1656	20.9304	11.8928	11.503	25.6049	4.88	11.6209			5.787	12.8996	17.5316	10.469	7.97	8.9442	14.7561	6.766
																0	30	0	7			9.58572	10.3575	17.5237	13.6236	8.5275	6.6			12.458	10.9178	10.8	8.7726	11.7079	9.76	6.17271	9.27436			6.056	7.4726	12.4258	11.6276	9.2348	7.2994	14.5832	17.698
																0	9	0	3			9.95706	18.6291	11.0215	20.8346	12.7137	6.8412			6.3246	22.3606	15.4402	9.338	15.5631	22.3897	6.344	13.4237			5.592	7.2994	8.7818	12.8	11.2924	7.6942	12.7204	5.611
																0	2	0	15			17.728	9.6	13.44	16.005	10.8168	8.0049			9.3638	20.396	10.4308	13.816	7.07622	24.3902	7.71601	7.1468			11.979	3.2984	15.8644	9.338	11.0924	10.032	13.3797	9.008
																0	4	0	6			14.373	14.8431	12.8386	19.5346	10.8	14.1222			13.4164	14.8486	17.9288	9.3722	8.13389	28.1522	16.8484	8.14866			9.307	7.2444	8.4096	16.671	10.1272	9.6332	18.1594	8.203
																0	28	0	4			13.237	17.1813	14.1281	14.6696	10.8666	12.7278			9.8954	16.7092	10.5678	13.5824	13.8368	36.3682	9.32324	9.15232			13.764	15.0626	16.1988	18.4694	12.522	10.0718	15.1467	9.032
																0	7	0	3			13.6989	20.3028	12.7858	18.439	12.1491	8.859			7.97	14.45	10.9252	10	17.3266	11.0098	8.79766	7.28827			10.652	10.9836	17.8752	12.8062	6.8468	6.597	4.95841	18.26
																0	3	0	6			15.6838	13.2816	20.3162	17.3666	9.7674	7.2249			9.2348	28.0856	9.6332	8.6348	13.438	19.6296	8.3531	13.9243			7.068	7.8588	5.9464	13.9942	9.5078	9.6084	10.6994	15.874
																0	18	0	9			23.771	10.7331	8.736	21.2038	17.493	10.2702			20.8692	16.3218	15.4402	15.2316	6.93056	17.4728	6.9357	14.4215			12.67	5.3366	7.1554	17.8616	11.4542	12.0266	14.927	7.572
																0	15	0	5			11.441	9.9861	12.6259	11.3842	10.2702	11.031			24.0066	16.4196	11.3138	7.1218	11.7079	12.6692	9.32324	9.67325			8.936	6.0134	28.5124	12.912	5.906	7.6106	16.3046	10.097
																0	22	0	8			21.901	17.1813	13.8536	14.8054	13.1043	7.2993			13.1576	20.3726	8.8362	9.5078	6.02092	12.3166	9.38692	8.33443			10.009	10	10.9836	18.0886	7.2994	14.0058	11.76	18.28
																0	4	0	5			22.3142	18.2187	12.6793	20.1792	11.031	12.1491			14.8862	12.0066	9.8062	7.3756	15.2096	16.6779	11.5995	7.90684			7.952	6.8	10.3768	12.8996	10.4	8.0894	16.1292	8.052
																0	6	0	3			10.8	22.5858	14.8754	13.3506	16.2996	11.5413			14.3388	12.7624	7.6942	7.6838	8.31286	23.9569	15.0648	7.28827			8.26	9.278	5.012	8.5884	10.032	9.6748	10.192	14.101
																0	6	0	8			16.3948	11.031	10.169	7.2112	16.3767	7.8231			4.8662	19.972	9.278	7.7252	11.3143	17.7634	18.5826	7.69733			10.016	8.809	8.2074	8.9442	8.3522	8.7362	16.4826	11.657
																0	4	0	6			10.1824	13.2135	13.607	12.2376	16.1556	16.1556			15.2316	17.7674	9.8954	9.2348	13.4127	9.07729	7.46494	7.69733			16.921	5.6142	15.3884	12.4194	8.6348	7.8588	6.67556	12.58
																0	8	0	13			14.2643	8.5908	11.4831	11.3842	9.1389	13.8522			23.2206	15.743	9.6084	10.6508	11.2341	25.1923	5.69106	7.30229			18.693	6.1058	14.8054	12.5602	14.45	8.4852	8.86998	5.401
																0	12	0	5			14.9823	15.7494	8.09189	12.4194	9.3339	8.0721			7.8892	16.473	8.809	9.1214	19.9296	11.3924	5.368	13.1392			13.809	6.8468	14.1534	19.403	18.3564	8	21.617	7.068
																0	6	0	4			24.8818	15.1908	9.50342	14.0684	14.4249	17.4723			8.5884	12.8562	11.1428	10.008	6.73159	17.0451	8.95846	10.8668			17.039	4.9478	11.3208	9.051	5.6568	5.6142	10.6491	13.983
																0	4	0	15			18.36	10.632	16.2537	9.7324	27.6261	5.0913			14.4942	14.3108	13.2966	6.4124	12.3577	14.7696	9.68656	12.6883			13.413	10.9178	14.0912	14.8808	6.597	8.4096	17.1453	9.136
																0	22	0	14			16.204	11.2089	16.3504	16.9186	12.1341	10.8168			9.5078	10.7704	31.925	8.4096	12.376	12.9664	9.38692	13.5449			12.588	7.2444	12.7562	10.9178	13.2966	8.438	6.38137	7.099
																0	12	0	4			15.8278	13.2543	20.2605	15.6204	14.8431	8.4			11.7712	20.396	10.4308	7.2	9.19299	11.4341	18.6848	10.4841			10.235	9.6	15.7276	19.6164	11.662	16.4196	13.534	12.447
																0	26	0	5			15.48	13.2	13.3896	22.4322	19.47	6.378			11.6	11.662	4.8166	7.1554	19.626	18.8561	5.3902	10.036			12.163	9.6332	10.008	10.748	12.522	16.819	11.6087	12.987
																0	7	0	9			12.0962	10.3575	9.50342	10.8296	17.8998	3.8418			16.4	11.3208	6.3246	18.4044	13.8778	22.0952	11.7525	7.06047			6.706	7.8892	7.6942	16.1046	8.9442	8.3522	15.1467	14.864
																0	2	0	8			22.6829	15.7836	9.50342	15.221	12.0747	10.2177			11.3772	11.4612	9.8792	24.2982	13.8778	23.3884	4.9044	13.7471			11.314	6.4498	13.023	10.024	11.2642	8.2462	18.7588	14.06
																0	7	0	7			19.4533	8.3571	12.096	21.2942	8.0499	7.8918			13.3206	12.3482	9.338	5.1224	12.3577	17.8969	6.832	8.9148			11.411	6.5116	10.1272	19.0536	10.5906	5.2	13.4199	17.48
																0	8	0	4			13.2026	13.3221	9.01589	21.2038	15.3792	9.6747			7.4726	17.3066	21.7624	12.706	6.47431	17.0729	6.54725	6.71943			5.365	6.8118	10.032	11.8928	14.9452	6.6212	14.5885	13.494
																0	4	0	8			13.0844	11.2731	5.418	14.0228	12.3693	10.8168			9.6664	21.2038	11.9332	13.3506	6.86487	14.3609	6.98718	7.41325			10.476	6.1188	8.5604	18.3216	8.4096	8.551	23.9922	11.285
																0	10	0	7			19.4434	8.3355	16.1559	13.9714	6.9972	7.8231			16.0898	14	14.4996	10.3846	12.5669	13.4	9.25907	13.8653			12.117	6.8118	16.4778	11.5446	5.0596	8.4096	10.9831	13.915
																0	3	0	3			18.3917	10.4958	13.8536	20.2544	13.6821	6.1188			16.3218	8.809	10.7628	8.0994	11.1429	14.1603	8.296	13.5901			24.18	10.469	13.206	23.6372	6.9856	10.4308	17.6051	13.811
																0	4	0	2			10.4834	7.8231	14.7991	18.0044	9.6186	5.9397			10	8.9888	7.9196	12.5602	21.2286	13.3197	5.45608	12.4115			13.485	9.6	11.6	11.1428	7.2112	6.597	8.76532	18.636
																0	4	0	11			20.6334	6.4899	10.752	18.8	12.7278	7.2498			3.6878	31.6834	11.1212	3.7948	9.63829	18.2919	6.9013	9.66263			8.048	6.597	16.184	9.3038	5.6568	12.8062	14.6935	17.811
																0	13	0	5			12.6205	12.3693	12.7858	16.045	16.3767	6.8412			7.1554	20.5718	11.517	8.809	13.9996	12.5938	5.18744	9.66263			13.769	12.4258	16.2432	4	8.551	11.7098	13.1422	6.471
																0	7	0	6			14.9171	9.4869	9.50342	18.868	12.657	7.2993			6.2096	28.4112	13.6704	8.3522	10.0074	16.4044	9.37424	6.03036			11.586	20.0998	19.6978	9.3296	8.0894	9.278	3.34925	18.433
																0	5	0	7			15.1585	15.6462	13.44	16.01	9.8955	7.2249			12.4194	13.5352	16.4924	6.9856	10.8754	17.629	5.45608	10.9325			11.764	9.6748	14.2042	13.6236	4.6818	7.97	12.171	8.394
																0	2	0	9			22.3229	14.8554	9.50342	16.02	21.8403	4.2			7.354	8.8362	11.3702	7.7666	8.85408	14.1603	4.16947	8.40765			12.111	12.0066	8	17.5454	7.088	13.1026	7.09951	9.621
																0	15	0	7			18.1291	14.7579	16.1421	30.442	8.4213	8.0049			17.2046	25.7526	14.4942	13.9714	12.9922	20.7041	16.1113	14.7784			7.532	8.4852	8.809	14.4942	12.0332	8.4758	18.1382	12.774
																0	11	0	2			18.7339	8.3355	12.391	23.286	10.2177	19.0683			10.9178	25.8642	7.088	10.8812	10.4503	6.832	9.58774	8.33443			10.016	10.5224	12.706	9.4826	4.1182	12.1062	13.5169	8.773
																0	13	0	1			13.3249	6.8412	16.2674	19.9278	5.1615	11.5878			8.438	25.5154	7.2112	12.7122	15.9655	20.221	12.7722	8.59998			14.003	15.646	9.683	15.559	5.557	11.2642	4.22204	5.788
																0	5	0	13			10.8059	11.463	11.4831	19.799	11.0634	8.3355			16.4438	18.4694	16.3414	8.9888	7.02814	10.0604	9.16879	12.6883			19.998	11.4542	8.5884	15.6204	9.4826	5.2612	12.5991	8.334
																0	6	0	19			19.5232	12.8406	12.1148	23.5592	8.0721	13.8129			6.8468	11.8928	7.354	15.3674	9.93912	8.3104	8.296	7.684			10.652	8.438	11.4612	16.4924	10.3846	5.2	8.3155	10.455
																0	5	0	21			21.2888	9.6186	14.8448	22.4322	8.1609	10.6152			12.881	15.3674	17.1814	12.093	12.238	8.04834	5.45608	8.14866			13.764	10.198	14.4886	18.783	10.0718	4.02	12.5501	9.032
																0	2	0	4			14.4718	10.4784	6.0853	16.5746	11.0145	9.1587			15.0572	16.2432	8.7726	6.9856	11.9	29.0267	3.9345	10.9976			12.237	8.2462	23.6136	7.8588	10	5.2154	14.9011	9.191
																0	6	0	5			17.64	11.5413	12.768	18.2164	7.2249	12.3693			10.5224	14	16.01	7.9398	6.81537	16.6564	6.51065	12.7846			8.159	11.2286	18.9526	15.0306	12.9244	6.0134	14.1175	14.101
																0	14	0	5			19.4533	10.2	7.14336	21.1698	7.518	7.5894			9.4404	17.088	19.2334	9.6748	14.2879	24.4195	5.18744	10.2475			12.472	7.4726	14.5986	19.3866	9.7324	11.3772	7.15341	9.136
																0	16	0	10			15.2735	5.5317	11.9078	22.9818	6.378	9.1389			13.3206	16.8048	9.3722	8.9888	16.001	19.8167	8.12203	15.0252			10.941	10.4076	11.9332	5.824	10.284	12.3224	6.94624	14.324
																0	4	0	8			22.7057	6.7881	12.8386	18.3564	11.2731	7.3239			11.2072	28.0856	6.4622	10.8812	12.2008	32.5757	12.0824	7.52286			10.215	6.905	18.1108	7.879	10.1192	6	20.687	13.869
																0	8	0	9			21.6479	6.7083	18.2804	10.9836	12.1341	7.8			12.5538	10.8074	4.6818	10.5604	8.568	14.2276	4.83096	10.5425			9.051	12.8996	12.1852	8.8814	15.4506	7.642	16.4826	16.406
																0	0	0	5			18.7753	12.2376	20.3384	15.8492	12.8826	5.1615			29.6674	21.3354	20.8614	4	7.7488	14.4516	14.1857	7.77643			5.775	12.0332	18.0044	4.8166	12.2376	5.3366	11.5358	13.764
																0	0	0	5			11.8854	8.3571	28.224	20.5912	9.0201	14.9037			8.9888	32.734	13.5824	6.261	10.739	14.713	9.20758	11.9674			7.019	6.1188	14.0228	19.1416	13.6704	6.8118	9.44054	12.683
																0	0	0	16			24.8504	9.1389	9.69158	19.5182	10.8168	10.8168			7.2112	29.364	8.7818	7.2444	7.69002	16.9399	4.80631	11.5504			5.882	8.8	13.206	13.8622	11.2924	4.4182	11.368	13.941
																0	0	0	19			14.04	13.4832	17.2247	17.0318	12.7137	13.6821			11.2286	11.0634	13.2544	11.2924	6.73159	24.9834	8.2816	8.31002			10.12	9.338	11.0634	16.4048	15.2316	5.0596	15.8554	15.431
																0	0	0	20			11.7207	7.0227	20.5592	22.4322	8.1609	8.5908			14.9452	18.491	11.3208	10.5678	8.31286	25.1545	7.46494	8.136			18.533	8.8	10	11.3278	6.5116	5.012	15.8021	14.244
																0	0	0	0			23.4248	12.8265	9.35995	17.102	6.2643	9.1782			11.4402	12.4064	9.8386	6.3246	16.8292	19.4283	11.9135	6.27941			8.393	10.9178	13.6528	11.2072	11.7098	6.3246	12.5685	14.385
																0	0	0	0			10.8239	14.8188	13.8536	19.992	10.7331	13.8			20.0998	11.2642	5.9464	6.597	13.9347	19.8167	7.86876	5.876			11.098	10.8296	11.2072	11.2642	12.8062	5.6	14.504	13.579
																0	0	0	0			13.3249	8.0049	11.6004	13.6528	5.9397	9.1782			17.7538	14.7078	7.7666	6.4622	16.903	15.3156	7.44908	10.8855			8.78	8.04	15.6	12.8	13.4938	10	8.65948	11.079
																0	0	0	0			15.1884	11.0634	20.4382	12.458	12.9801	8.4852			11.7644	10.469	8.4096	12.4194	13.5389	12.2	12.3552	8.52834			10.482	7.6106	7.6106	8.7726	10.198	14.7186	13.7257	6.851
																0	0	0	0			15.5842	10.4958	17.9313	16.4924	26.5632	5.9397			10.6508	9.338	11.4612	9.6664	9.24225	15.7678	3.51897	17.6339			13.147	9.278	11.662	13.4462	5.6142	7.4404	15.6996	9.996
																0	0	0	0			29.6973	8.0049	12.1148	26.9874	10.7331	5.3667			15.687	9.6332	20.7576	10.5906	7.45059	9.28493	7.44908	19.9086			14.551	10.0718	10.5604	12.0332	11.4542	4.5608	19.9959	14.839
																0	0	0	0			17.0154	11.5257	12.263	19.403	15.9762	8.5908			24.0134	16	6.2226	10.8664	10.4394	10.4437	9.32324	4.16721			13.474	22.0582	9.5078	6.5116	21.7366	6.4498	9.92466	15.965
																0	0	0	0			26.3194	14.4249	9.50342	23.2998	14.007	6.7083			12.9244	13.868	16.1444	6.1058	14.2005	11.7525	7.25461	4.52			6.422	12.5028	18.6118	13.0782	19.6122	4.4	14.896	15.599
																0	0	0	0			14.2052	5.4	28.0795	15.9248	8.0721	8.859			12.7122	19.799	8.2462	11.0054	10.6967	15.7526	5.87625	12.9433			11.484	12.912	12.2376	16.0798	9.7406	3.7736	24.3546	12.534
																0	0	0	0			23.1773	9.3915	22.5295	15.284	14.5122	8.0721			11.3772	16.4924	12.881	5.2154	15.8444	5.18744	5.56418	6.03036			10.16	14.8054	9.8792	13.7754	8.7726	10.5678	12.309	12.632
																0	0	0	0			22.6685	9.7674	20.1711	16.2826	15.1434	10.8168			12.5284	15.036	9.1302	10.9178	13.8778	15.7526	6.41866	8.14866			4.159	7.2112	7.3756	13.2424	9.8792	4.8826	16.4826	9.254
																0	0	0	0			17.728	7.6836	18.0943	17.2742	12.015	10.4784			6.5604	12.458	7.2112	10.1192	20.5563	13.2751	5.856	9.73631			8.125	5.685	11.6276	14.176	6.3246	5.7272	18.5736	15.143
																0	0	0	0			14.0584	6.9972	7.66214	17.6182	10.8666	6.1188			9.6748	25.5248	8.4758	8.2462	13.001	9.47525	6.63753	12.5344			6.135	5.2154	8.2462	21.4848	4.1762	8.2074	18.0363	7.485
																0	0	0	0			19.5597	15.048	6.72	27.203	11.0145	9.6747			7.6838	22.145	8.809	8.5042	25.0159	6.832	11.1496	9.50285			17.488	7.2994	9.8792	9.1214	9.3638	10.5224	11.9929	14.663
																0	0	0	0			16.454	8.0499	12.0211	15.6052	12.3693	11.5878			16.8428	13.0782	10.1824	10.198	14.0963	14.648	9.32324	9.66263			15.535	6.2482	17.2046	8.8814	6.2096	7.8892	9.0501	12.447
																0	0	0	0			16.517	5.9094	12.9783	17.6182	15.6462	16.0998			11.7098	7.4726	6.4498	12.093	10.8754	11.3192	10.1546	10.5519			7.66	10.8812	14.8486	14.1534	11.1212	6.5116	13.3337	16.866
																0	0	0	0			16.3948	9.3144	30.0528	14.9346	7.8918	20.8278			16.8238	18.426	7.9398	9.3296	10.0074	11.3506	9.66191	9.0852			6.859	6.4622	13.1026	14.3388	8.4758	9.2086	12.1583	20.054
																0	0	0	0			16.9238	9.7674	12.8386	19.2374	11.031	17.9799			16.647	19.3328	8.2462	9.683	13.0705	11.8835	9.86907	8.90327			7.078	5.824	10.7628	14.7512	12.0332	6.905	12.9301	9.032
																0	0	0	0			18.8064	14.5986	10.6253	26.4122	10.4784	14.4498			12.7562	16.4196	10.6508	11.4542	11.503	12.4989	14.2525	5.876			5.261	6.4622	16.4438	19.6774	3.6222	5.6142	17.6878	8.369
																0	0	0	0			14.83	11.5878	8.76187	22.0146	8.736	12			7.6106	18.5084	7.0768	13.206	8.21695	22.1542	8.6337	10.6677			10.947	6.053	16.4048	15.2472	10.198	10.1272	19.3515	8.814
																0	0	0	0			17.0573	13.4163	19.6725	14.4222	13.1589	13.4832			16.3168	16.6518	8.01	9.6664	10.0074	8.90527	27.0564	6.88464			10.12	12.8062	28.8112	13.5824	10.245	11.9332	15.0244	8.369
																0	0	0	0			15.5468	10.8168	8.42016	12.825	12.06	17.3169			14.4222	13.4402	15.2052	10.1824	21.896	24.0757	7.86876	12.0099			10.574	6.9856	12.0332	11.2072	12.2114	9.2086	22.8573	9.032
																0	0	0	0			19.8295	7.8	14.9207	19.2042	9.1389	15.048			21.4848	9.7652	10.5604	16.9706	17.7722	10.7026	11.3821	11.3362			10.941	5.4406	6.5116	14.7078	12.2114	7.7666	9.8	17.896
																0	0	0	0			16.6576	11.6499	17.1723	21.6592	9.9861	18.7446			8.0994	20.9724	7.7666	14.3388	9.5319	6.77954	7.33635	8.4924			16.607	5.1224	19.0158	12.522	8.809	5.824	21.9659	14.864
																0	0	0	0			17.8736	9.9318	17.8554	14.2772	7.8231	9.7674			12.5538	22.3606	7.1218	13.1026	10.2754	7.33635	8.52243	7.28827			12.993	7.642	15.9248	9.5078	8.7362	2.6832	8.26924	11.406
																0	0	0	0			20.6334	7.3239	11.424	27.7848	9.6	14.6478			11.662	16.7524	11.1212	7.2112	8.58133	7.6228	6.98718	15.3745			9.564	15.7836	24.4	11.6276	9.8954	8.01	8.26924	16.234
																0	0	0	0			16.2679	10.2177	13.2028	13.206	9.4869	8.859			8.8814	14.0058	5.685	9.6332	11.9286	7.38466	6.63753	9.31821			14.003	3.7948	18.2164	5.4406	17.4264	11.2286	12.458	16.694
																0	0	0	0			14.2416	9.1389	14.4752	21.0448	7.2498	8.859			7.354	10.198	6.5604	10.3228	12.0514	8.18034	11.8735	8.18617			15.699	9.6332	12.1062	27.2	10.008	10.198	15.9183	6.934
																0	0	0	0			13.7084	8.4213	9.6217	12.8	10.2177	20.8278			9.7324	21.2302	8.0498	12.2376	14.5004	12.2	5.69106	16.1712			12.843	8.3522	6.9856	12.5538	10.4996	4.1762	15.2931	5.801
																0	0	0	0			12.314	11.4159	16.8	19.992	10.2	12.9801			11.5378	18	6.9972	8.0994	9.14372	12.3454	18.1546	10.2475			12.827	5.9464	8.551	12.7562	13.8852	8.8814	15.2225	9.191
																0	0	0	0			16.3948	9.9318	14.4752	20.278	5.1615	21.0684			13.816	9.2348	8.4852	7.354	9.24225	13.3197	12.4989	4.26417			16.966	4.1182	18.868	12.0332	8.5604	9.6332	18.4614	14.019
																0	0	0	0			16.0877	11.4159	10.7728	21.1092	10.2177	11.3841			12.0332	13.3686	4.6648	13.7928	17.2481	6.98718	11.5173	8.24832			13.889	11.6276	10.8	17.8214	9.2086	6.4124	12.5685	8.369
																0	0	0	0			18.3917	8.859	12.3547	20.443	8.1609	16.5951			11.6482	20.2268	9.9358	13.121	12.8168	23.932	4.88	14.8059			20.307	7.2444	14.0228	10.032	12.8062	9.278	13.72	16.037
																0	0	0	0			22.1481	10.0578	14.5065	13.206	14.2617	19.3866			10.6734	12.1458	6.3246	14.176	17.2019	11.3192	12.8095	11.4437			5.882	7.2	12.3224	14.4222	12.0066	11.2072	14.6463	8.968
																0	0	0	0			14.9737	9.9318	11.5026	15.564	17.1813	14.007			13.0292	16.9186	10.024	11.517	10.2533	22.9411	7.25461	4.5426			7.327	8.4096	20.4156	12.881	5.3666	9.2086	14.5463	11.657
																0	0	0	0			13.4411	18.0897	7.392	15.2316	9.9861	10.3227			12.1656	13.6528	13.8852	7.5894	13.5305	15.3234	14.5585	12.279			9.821	6.261	10.8664	6.5116	7.5894	7.2	13.4086	9.385
																0	0	0	0			20.3805	7.518	8.736	20.6958	8.1609	16.6386			14.7566	12.1852	6.4622	14.6696	10.8649	16.1113	10.7138	10.3271			13.899	8.9888	14.8	16.045	8.1584	10.4	12.8406	24.556
																0	0	0	0			10.3151	7.3239	9.408	20.6456	8.3571	13.6821			12.0066	14.2042	8.5604	6.4622	13.8778	11.1496	6.54725	13.1157			11.681	8.0994	18.5558	19.403	12.7122	8.8362	11.232	13.478
																0	0	0	0			13.5515	6.7083	17.6776	16.5746	6.1773	9.4869			24.0134	8.8814	11.0344	8.7818	16.1069	23.4696	9.76	12.2958			8.959	8.8814	14.6696	18.659	11.1212	3.7948	13.328	11.78
																0	0	0	0			12.4344	7.0227	21.713	12.3224	7.8231	25.314			24.7256	24.7096	13.2966	12.3482	18.5702	11.8033	8.6886	12.5344			11.817	7.354	14.4222	7.4404	6.8118	4.8	28.2675	11.285
																0	0	0	0			18.1933	12.9522	18.2556	15.4402	13.3221	13.2135			11.7712	21.2	14.1534	12.7122	19.0638	19.9065	14.2276	8.14866			10.985	8	8.8814	14.294	13.0292	7.2444	19.4663	15.389
																0	0	0	0			20.6334	11.6499	13.2028	14.8648	9.3144	10.8168			24.0832	12.1062	7.3756	16.1988	7.15595	18.2202	8.95846	6.58112			13.02	7.5472	9.5078	11.157	12.7812	9.139	9.82352	12.36
																0	0	0	0			18	9.1587	14.3657	18.9694	11.6499	6.6273			26.812	15.2052	9.2086	8.0994	13.4718	8.53658	14.152	8.68269			18.633	8.4096	9.2086	13.4462	8.1584	7.2	14.269	6.882
																0	0	0	0			16.9812	8.5275	9.78432	11.0924	12.06	12.9243			24.6446	12.8	6.2226	8.2462	7.97919	10.747	5.52099	13.1781			4.495	8.2462	28.825	11.5378	8.9442	7.2112	9.73708	16.659
																0	0	0	0			18.8613	8.859	12.7502	14.5602	11.5413	7.6836			15.564	14.8862	6.8818	8.3234	10.4503	26.4513	3.51897	11.309			7.891	6.5116	16.8048	10	9.7406	6.0134	9.44054	9.408
																0	0	0	0			11.5256	12.1491	12.1148	12.912	7.8918	13.2135			18.6762	15.142	17.8214	13.9714	10.8754	15.6465	7.6228	12.279			7.987	8.01	20.004	8.5604	9.8792	12.9554	14.052	8.896
																0	0	0	0			18.8613	21.5082	12.391	21.1092	6.2643	17.1813			8.809	20.9876	13.121	17.7088	8.75126	12.6973	7.57571	8.88044			11.381	11.7098	20.036	10.198	7.5472	7.2444	8.93897	11.079
																0	0	0	0			17.0154	9.1782	7.23778	13.9714	10.9491	6			23.549	14.322	12.1656	12.98	19.7066	22.5327	4.49912	21.1814			9.484	8.8362	13.2	16.1988	11.3772	4.5608	6.67556	11.124
																0	0	0	0			18.0574	5.6604	9.98995	24.2156	12.0747	11.4159			11.3772	15.5332	6	13.6528	19.9296	18.544	5.256	9.50285			8.26	10.4308	18.817	13.6058	8.0994	6.4	11.6549	11.632
																0	0	0	0			9	20.4087	11.083	25.4276	7.518	9.1782			17.2742	21.8358	4.6648	14.2772	8.58133	7.25461	5.95677	11.5504			10.423	8.4096	6	15.3936	15.0572	8.4852	6.09815	17.534
																0	0	0	0			14.0584	12.3693	23.9857	11.2924	16.1556	16.4754			23.2552	19.0074	14.45	4.4722	18.9505	8.90527	7.94415	14.5555			6.357	12.6302	12.0598	22.9818	10.284	9.8954	9.8	14.46
																0	0	0	0			15.4967	10.8168	19.1019	15.7582	6.9972	11.0634			14.2772	11.662	8.2074	16.01	7.7488	17.8969	5.3902	8.33443			9.926	14.8054	15.6052	7.2112	13.7638	9.7324	10.0401	9.591
																0	0	0	0			26.1837	8.9196	10.497	32.0898	5.1264	12.7563			12.3224	11.2072	9.1214	9.6332	9.09398	14.6805	4.83096	7.90684			12.477	7.6106	8.8362	13.0598	12.5602	5.906	9.44054	8.016
																0	0	0	0			19.5629	9.6747	8.3123	16.9706	9.1389	12.657			11.8928	18.9188	7.354	10.4076	21.0304	13.9741	19.9184	8.31002			8.588	12.4064	15.284	12.0332	10.032	10	12.7986	9.591
																0	0	0	0			18.36	10.2177	11.889	14.361	7.8	15			15.6	21.3354	3.9396	8.0994	10.472	11.7223	8.00369	7.1468			6.368	6.4498	11.9332	11.6	8.0894	10.5906	16.9107	9.53
																0	0	0	0			16.5951	7.2249	13.2539	20.195	10.0578	19.8			9.7324	16.9186	6.261	7.1218	10.4503	9.88127	8.99823	8.77626			8.159	6.4124	10.2528	13.7754	8.7818	20.4352	8.48033	20.608
																0	0	0	0			15.5842	17.4414	8.736	11.662	7.8	9.4869			11.2642	9.3638	6.6574	17.2696	18.7158	12.0724	7.59157	8.4924			16.406	8.4852	10.0956	11.1428	9.6084	12.0066	12.1773	15.285
																0	0	0	0			17.8736	10.632	23.3271	19.799	9.9318	7.8			11.5378	26.9904	5.1224	14.7078	8.75126	15.1358	6.24933	5.66356			6.497	6.8468	17.2696	9.6332	9.1302	12.4064	8.80902	14.445
																0	0	0	0			16.5757	6.7083	12.3547	12.1656	11.5878	8.5908			14.5602	19.7464	16.4196	12.5538	14.2005	6.344	14.648	13.7693			12.811	7.6106	5.9464	8.7726	9.2086	6.4498	9.73708	18.694
																0	0	0	0			11.632	4.3266	10.8565	10.9836	12.9522	8.0499			13.4164	15.6204	9.4404	9.4826	5.32192	14.8659	7.32	11.5504			7.058	10.8296	7.2994	9.1302	10.0956	8.1584	14.4562	15.318
																0	0	0	0			12.3034	10.8666	12.0211	14.9934	8.4852	14.8554			7.5154	12.8996	11.1212	14.8862	20.5563	12.7256	8.6886	6.78			7.384	12.5602	6.8118	8.9888	7.2112	7.6106	15.8021	16.659
																0	0	0	0			9.90486	7.8918	14.1281	12.1062	9.6186	11.0634			15.9298	8	7.642	13.4938	13.9996	13.1399	21.3885	11.7868			10.502	13.206	8.9888	7.2994	7.97	6.4498	11.948	9.408
																0	0	0	0			17.2876	5.6922	14.5065	16.4	7.2249	11.4159			9.338	13.6938	12.1918	9.6084	9.19299	10.3405	5.95677	12.2124			6.335	13.2966	9.6084	11.5446	7.9196	9.2348	12.7625	20.24
																0	0	0	0			15.7784	4.368	23.9857	23.4776	8.4	17.0763			11.2642	17.3666	13.2966	12.1458	9.14372	7.88388	9.07729	9.91304			9.701	10.8	14.5382	20.7692	9.683	14.4056	14.8184	7.6
																0	0	0	0			16.2797	10.1823	30.1802	13.6236	10.632	11.0145			12.2114	16.4438	10.469	13.6528	12.1171	14.1857	15.8881	3.64425			10.016	5.3366	12.7122	13.914	9.2348	7.8892	18.0702	8.968
																0	0	0	0			18.1933	6	10.7728	10.9178	11.463	7.2498			11.7644	11.0634	4	14.0912	11.9	6.79711	9.88127	12.5344			8.26	10.8074	10.7628	17.5636	11.8726	12.4258	14.4615	9.277
																0	0	0	0			15.6962	4.0248	11.2647	23.1482	17.1813	6.1773			11.3772	20.036	6.5604	12.6302	11.2036	14.3609	9.8088	7.69733			9.15	4.4	8.04	11.6824	11.8928	4.4722	10.8988	15.815
																0	0	0	0			17.4294	16.2444	11.0215	22.3606	6.7083	11.955			8.7362	25.4024	5.9464	10.6282	11.9381	17.0871	11.8033	5.876			13.184	4.0792	10.4	9.4826	6	12.0266	18.9624	11.737
																0	0	0	0			26.8267	7.2249	21.1011	25.4024	17.0763	21.6333			16.714	14.1422	6.7052	6.3246	20.2509	9.07729	6.63753	9.66263			6.158	5.2	9.1214	11.0924	13.4104	4.8166	16.8605	14.97
																0	0	0	0			18.9472	7.4217	23.4044	15.9248	13.917	23.4306			8.8	18.817	6	12.7122	21.9424	17.3086	13.185	9.21899			8.756	8.551	10.5906	11.114	12.881	9.7324	11.232	8.748
																0	0	0	0			18.6923	9.0201	12.391	21.2566	10.8666	15.3324			14.4554	19.6652	6.8118	8.2462	22.372	21.7638	12.4989	7.45461			9.188	6.4498	9.8386	13.2484	11.2072	3.2	5.33179	14.599
																0	0	0	0			11.1658	4.686	9.408	18.0488	11.2731	9.4869			7.9196	15.2472	7.2994	12.6492	11.9381	8.18034	7.25461	8.68269			8.36	11.2286	7.088	12.8996	14.0684	5.6568	12.2088	8.968
																0	0	0	0			19.8295	7.0227	16.6922	16.4048	15.1788	10.8666			10.7704	30.7766	5.4406	15.7276	11.9381	9.76	5.368	15.8781			7.882	4.8	10.469	17.5454	9.1214	4.8826	16.4873	14.839
																0	0	0	0			13.4507	10.8168	8.76187	15.646	6	19.2093			6.905	16.5746	13.7928	7.5472	12.9486	7.86876	10.013	12.1285			9.821	13.4164	10	6.0926	14.6696	4.1762	14.0246	16.158
																0	0	0	0			19.6159	7.2993	11.424	19.7464	16.9707	13.8522			11.7712	16.9942	8.3234	17.3158	10.0074	8.784	8.00369	5.8934			9.65	7.4726	6.0134	6.2482	15.564	4.8332	12.9893	7.825
																0	0	0	0			14.0031	15.7494	11.1844	9.2348	11.463	31.0728			12.7812	15.9248	11.3702	6.053	12.7013	14.5092	4.49912	11.3271			5.882	6.053	14.8486	9.3296	9.8792	11.4542	8.80902	17.665
																0	0	0	0			20.1407	12.4851	16.8403	11.2072	8.5908	15.1788			10.4996	17.0318	12.458	18	22.0095	16.5129	9.47525	8.77626			9.059	6	11.6276	7.3756	15.824	4.4722	10.7067	9.032
																0	0	0	0			16.5483	7.8	26.6777	10.8074	13.1043	20.6457			9.5078	14.4222	7.2112	13.1576	7.7488	17.629	10.747	14.0775			10.587	10.9836	10.7704	8.4096	10.6508	8.4096	7.61127	14.624
																0	0	0	0			16.0754	20.6892	12.8386	19.2666	8.4213	13.8129			12.5028	12.8562	9.051	14.0058	6.38625	11.793	9.68656	15.8265			8.99	8.04	12.8	8.6162	11.1212	4.5608	13.4885	14.619
																0	0	0	0			12.8646	26.3181	19.2195	10.198	6.4623	12.4851			22.1306	28.7388	10.024	18.8042	14.8783	5.856	6.21126	9.66263			8.99	10.469	8.4758	20.957	13.4462	9.6748	9.5699	15.91
																0	0	0	0			21.0962	20.1693	10.8357	9.6664	12.8265	17.1813			12.1062	16.4438	4.3266	9.139	9.5676	14.9696	4.60379	12.0354			7.66	9.2348	6	11.662	10.284	8.7362	11.4288	9.277
																0	0	0	0			24.48	16.5951	8.42016	20	9.6186	16.0101			15.284	14.6696	6	10.5604	8.51493	8.6886	5.0242	10.8668			12.163	11.6482	12.7122	12.4964	9.8792	10.9836	16.2431	11.046
																0	0	0	0			18.0898	9.4869	9.69158	12.2442	9.7674	13.9557			20.4156	10.9836	8.5604	13.206	13.8614	10.3519	8.52243	9.66263			12.237	7.2112	16.4	9.4404	8.3522	13.6938	14.5885	16.463
																0	0	0	0			28.8022	13.8522	11.4438	10.032	7.8918	14.4498			14.45	7.3756	13.9542	9.5078	16.2468	9.76	10.7026	13.1781			9.322	9.6	8.6348	9.9036	10.7704	8.01	12.9419	8.74
																0	0	0	0			15.2948	19.0683	10.2577	8	8.5275	19.8726			12.2702	10.008	4.8166	14.0456	11.9381	10.9119	16.5129	14.4215			9.322	14.0912	8.4852	11.2072	12.3224	11.7712	9.35057	16.789
																0	0	0	0			18.3317	5.5317	17.5879	10	10.632	17.1813			7.8588	7.2444	16.4438	4.8826	7.45059	13.7423	11.7223	7.41325			7.532	15.2052	12.825	12.2442	11.4542	6.053	19.8724	13.009
																0	0	0	0			21.7584	12.8826	17.4461	12.3482	12.2376	20.1246			27.7042	10.1192	5.685	12.4964	9.24225	13.9827	8.07786	16.2971			12.827	9.6748	13.7462	15.3884	12.4064	7.879	16.2431	11.501
																0	0	0	0			9.50436	12.657	9.98995	16.8048	18.6096	10.9491			12.0066	7.2994	12.7624	9.7324	8.42139	16.2218	12.7722	9.67325			7.184	8.7726	6.5116	9.5078	4.8662	17.659	20.3726	21.243
																0	0	0	0			17.6987	7.8231	13.4568	22.8806	9.0201	9			6.597	22.8036	6.2482	3.7736	9.63829	22.5327	5.93676	9.67325			13.48	4.8332	14.0058	8.7726	14.361	20.0878	18.7382	11.501
																0	0	0	0			27.0095	13.2543	13.8536	19.5346	7.2993	27.8337			9.5078	11.8726	13.023	15.284	16.626	9.7722	11.5688	8.44404			7.44	13.206	14.0228	13.1026	6.8352	9.8792	11.4288	12.563
																0	0	0	0			13.3249	5.9094	19.019	13.194	11.031	20.4			14.176	16.7044	23.8194	10.5224	20.3514	15.1358	13.1399	9.58828			10.941	18.3564	11.4402	10.2528	12.1062	14.9346	15.4628	12.683
																0	0	0	0			22.1042	7.8	8.42016	14.361	11.0634	23.1603			24.331	5.7272	8.2462	5.6568	16.2956	12.7256	14.4104	6.89955			10.12	13.914	13.6	12.912	15.2	8.8814	15.9183	7.834
																0	0	0	0			27.4027	4.368	18.3419	15.9398	8.1609	11.955			13.4104	16.1988	4.8332	3.7948	10.2754	8.4241	16.7918	18.6364			9.926	8.2462	10.8	8.8362	5.9464	13.206	19.6039	5.169
																0	0	0	0			16.216	10.3575	7.66214	18.2428	7.2498	12.8406			13.6528	15.9248	9.4826	6.5116	27.6449	16.7918	14.7535	8.44404			10.736	4	13.2544	10.032	4.02	7.088	9.29295	8.773
																0	0	0	0			12.7838	15.297	17.7415	22.5176	10.6152	11.7882			13.2544	12.1656	6.5116	7.2112	11.9854	10.8353	8.79766	7.72378			11.887	7.2112	9.2086	17.9108	4.6818	10.8	13.6357	18.507
																0	0	0	0			16.5951	6.7881	9.43186	11.3772	8.1609	20.5056			11.157	12.8562	6.7882	8.7362	27.2486	16.5776	18.5184	8.77626			10.581	7.6106	11.6276	6.9856	6.8352	9.5078	12.4764	7.466
																0	0	0	0			15.12	3.4986	16.8	21.2602	8.3355	14.6478			15.824	12.8996	5.2612	26.4	20.0203	22.0952	12.0526	10.9325			10.846	12.912	22.4892	12.1852	9.1214	14.1422	8.88723	11.079
																0	0	0	0			21.0469	7.2	10.08	21.8284	16.6818	15.8859			14.4222	12.8562	3.7948	14.0228	11.0715	8.3958	12.8837	9.77834			9.33	9.139	15.331	14.2772	9.5078	8.2462	9.8	7.23
																0	0	0	0			13.3976	9.8955	16.128	13.194	9.9861	9.4869			13.6822	11.7098	8.7362	16.876	14.8783	17.6829	17.2535	13.1781			9.528	6.8468	10.4076	8.5042	7.642	4.6818	6.85726	10.748
																0	0	0	0			19.012	5.0913	18.8281	14.2772	7.2249	16.0101			12.825	9.5078	6.5604	18.8042	14.3195	9.42474	12.8095	4.5426			10.051	8.809	17.2046	10.1192	12.8062	6	6.5711	8.36
																0	0	0	0			21.4072	10.1823	17.9313	15.5332	17.4414	21.2811			10.4076	17.7178	5.685	15.179	14.6015	8.99823	10.3405	8.00944			10.814	7.6106	14.5986	5.6568	10.4308	7.8892	15.4479	8.185
																0	0	0	0			15.7784	15.048	9.5508	13.3506	9.6	10.2528			20.5912	9.8792	11.8928	18.439	23.8759	12.2293	20.9896	15.6903			19.772	10.8	10.4	9.4826	8.7362	5.4406	12.7986	6.798
																0	0	0	0			15.3286	14.4249	17.5237	14.4222	6.6273	19.9449			13.2966	14.8486	9.1214	6.1058	12.1356	11.1281	13.1399	15.248			15.293	12.0066	17.6182	8.9888	11.0054	8	9.09244	16.981
																0	0	0	0			19.0631	13.6821	15.1012	17.6182	9.9318	9.1782			18.1592	9.8954	11.4402	10.198	25.5138	10.7026	13.4	13.355			15.414	13.6	8.6162	18.387	6.9856	10.3768	8.07187	20.428
																0	0	0	0			13.1387	16.8108	9.33576	17.2742	12.7563	14.7093			6.6574	14.2042	16.647	10.5224	12.5669	17.9965		9.0852			11.314	12.5028	19.0032	5.9464	6.053	15.7836	13.692	5.533
																0	0	0	0			17.651	21.6831	17.5879	22.457	18	18.4053			6.8818	25.7992	5.3666	10.7628	18.6675	12.688		8.68269			16.372	12.4258	26.5602	12.445	9.1302	15.221	5.65342	10.748
																0	0	0	0			14.8432	22.1268	11.2647	18.071	8.1609	11.3841			6.4498	10.4308	16.1444	15.7582	16.7685	7.6228		8.14866			10.336	7.4404	17.8752	4.5608	8.0894	10.5604	10.0172	12.077
																0	0	0	0			11.6208	19.3215	13.5072	21.234	8.859	13.6821			19.2334	18.736	8.2074	11.7644	10.5367	17.2464		9.66263			10.343	5.7688	11.517	7.5894	9.1302	15.824	9.11772	13.435
																0	0	0	0			23.7845	12.2376	10.9395	13.8852	9	10.2			9.6748	12.3548	9.3296	15.646	16.7212	8.79766		7.01685			10.865	4.1182	13.206	8	13.6058	5.906	13.692	16.144
																0	0	0	0			17.3174	15.6114	9.408	13.4938	17.2755	15.9423			29.6972	12	5.9464	10.7704	19.992	9.07729		11.4437			10.846	6.4498	10.7704	14.2772	12.0332	3.441	8.37998	9.191
																0	0	0	0			16.216	16.0101	14.112	20.4626	8.5908	13.3221			12.3482	16.3218	11.3278	16.594	11.424	15.2846		11.5237			16.304	5.557	8.9442	11.1212	5.9464	5.2154	19.647	10.197
																0	0	0	0			17.0154	7.8	16.9606	8.6534	12.2376	7.4217			14.8486	21.0448	9.051	8.9888	9.09398	17.0451		14.1499			6.859	6.8818	16.714	8.0498	9.5078	4.6818	9.18476	18.531
																0	0	0	0			13.8915	7.3239	19.488	15.8796	10.4958	17.4			11.662	22.645	6.2096	14.176	10.0412	9.32324		9.15232			20.752	6.8	6.2226	9.5414	6.2096	13.6822	12.7986	13.595
																0	0	0	0			14.8432	10.6152	9.408	16.0996	13.3221	9.7674			15.0626	16.5746	7.354	11.3772		11.5173		7.77643			16	15.9398	5.7688	11.3138	10.3768	9.2086	14.5516	13.494
																0	0	0	0			22.7029	15.3792	7.14336	16.2874	10.8168	10.4784			14.361	13.6822	7.9398	13.1576		16.2438		10.6677			13.658	7.2444	14.8808	16.876	6.1188	6.5116		7.485
																0	0	0	0			14.3368	17.6568	9.43186	21.2942	22.2	17.3067			10.032	11.7644	8.04	6.4498		9.07729		12.7846			17.488	9.8954	15.3674	7.642			12.5941	9.975
																0	0	0	0			16.3116	8.1609	11.4831	15.2052	8.4852	8.0499			12	16.2086	7.4404	11.517		20.7329		6.83989			15.818	8.8544	8.2366	13.194		8.09407		5.333
																0	0	0	0			15.0212	12.2376	9.6217	12.5028	17.4414	12.3549			7.2	13.3146	11.5378	11.7712		12.5938		10.9325			8.998	5.5714	19.5346	14.0912
																0	0	0	0			18.0898	6.4623	16.3504	26.4122	18.0897	16.3767			9.8062	8.8362	12.881	14.8		12.4703		9.40544			8.588	6.8	14.5602	11.662
																0	0	0	0			15.0426	17.1603	10.9395	21.6592	17.0763	9.6747			10.032	11.4542	13.0108	12.522		18.2202		9.50285			12.111	5.685	13.2966	9.683
																0	0	0	0			21.5761	21.6831	9.04075	15.6204	17.8998	13.6953			12.0598	14.7512	9.7652	12.458		11.0098		8.63546			11.628	6.9972	9.1214	12.7562
																0	0	0	0			14.4896	8.6532	15.7453	23.2138	13.2816	14.2617			5.3366	11.7098	15.3102	13.9542		17.1635		13.9609			10.528	9.0686	13.6822	12.3224
																0	0	0	0			16.7506	10.6152	11.424	25.678	15.9423	16.0998			9.139	15.3884	8.9888	4.8826							9.367	6.2096	16	8.2462
																0	0	0	0			17.4962	4.3266	16.8	13.206	13.8522	12.3549			8.0994	13.1576	12.0066	17.088							14.003	9.683	18.9736	10.469
																0	0	0	0			23.4913	5.1615	31.1811	16.005	18.2484	9.8406			20.3214	16.9516	13.5352	14.0912							14.617	11.6068	8	10.1824
																0	0	0	0			12.4292	7.8	13.0479	15.4558	14.4498	10.0578			24.9576	10.5678	4.8166	11.8186							11.746	6.7052	14.4222	6.5604
																0	0	0	0			21.4132	12.657	22.1861	17.088	24.6657	12.1341			9.6166	10.9178	6.5116	9.683							11.55	13.2424	13.0598	9.9036
																0	0	0	0			14.7994	10.8168	17.5879	17.6408	12.06	11.1606			13.6058	37.258	7.97	12.5602							9.059	10.9178	13.5352	8.809
																0	0	0	0			21.794	20.1693	10.6253	12.0266	9.6186	11.7882			8.8544	23.1482	7.6838	22.4892							11.191	6	15.2052	9.1214
																0	0	0	0			19.6423	14.1606	10.497	20.8	22.926	16.1556			6.5116	21.1812	7.642	11.0634							17.436	7.2	9.3722	8.3234
																0	0	0	0			19.7345	11.8338	6.61853	14.0058	12.1341	10.8666			12.1656	18.439	15.5794	10.8812							11.49	16.9706	9.8792	8.5042
																0	0	0	0			14.9346	17.4414	8.42016	12.8996	21	17.3067			7.4404	26.524	15.1208	11.2712							11.628	6.1188	16.1246	12.706
																0	0	0	0			21.2735	11.5878	12.1148	26.0276	14.4498	13.6821			9.7406	10.5678	8	6.9972							10.833	6	19.8716
																0	0	0	0			14.76	23.0511	9.5508	15.331	14.4498	12.1491			6.597	19.6978	12.4258	12.0598							11.216	6.8	9.6332	12.3996
																0	0	0	0			16.45	16.3218	14.2871	16.4778	18.1593	17.9799			9.5078	20	7.2112	13.2966							10.016	10.7704	10.4308
																0	0	0	0			15.2735	31.407	21.4408	9.7324	12	15.048			20.5406	13.9942	11.6824	15.97							11.675	12.4258	10.5906
																0	0	0	0			14.1824	5.0913	24.061	18.5084	21.2133	10.2528			10.5604	20.8692	8.2462	14.0456							9.849	9.7324	12.6302
																0	0	0	0			13.8496	15.036	10.9395	20.4	16.1556	19.3866			8.04	10.1272		13.8102								6.7052	14.2042
																0	0	0	0			11.6599	18.3663	12.1148	18.1108	12.7137	12.9522			18.04	37.7466		10.1272							10.956	7.343	12.1918
																0	0	0	0			17.2987	12.9801	7.26869	10.9836	21.2133	10.2			16.045	13.914		13.4402								7.6	13.8622
																0	0	0	0			20.189	10.6152	13.8536	11.6068	16.8963	9.6747			5.7272	8.4852		17.2742								9.3296	8.3234
																0	0	0	0			12.728	7.8231	17.1723	15.2316	9.8955	20.8278			17.7178	13.816		24.609								6.7882	8.7726
																0	0	0	0			18.36	12.7278	13.44	20.0998	8.0049	18.0498			7.5894	28.5012		11.6276								6.4124	10
																0	0	0	0			18.5845	13.1589	9.14021	24.1198	10.632	17.3067			10.3768	15.8492		16.6518								11.2712	11.1212
																0	0	0	0			15.9419	12.8826	9.50342	10.4308	8.0049	12.4851			6.1058	27.7704		11.8928									11.8928
																0	0	0	0			13.2077	20.8278	11.889	22.898	10.9491	9				15.284		17.2046								8.03383	14.8808
																0	0	0	0			23.6862	16.3878	9.92208	15.0306	20.1246	19.6539			12.8349	18.6076		20.8									11.3278
																0	0	0	0			10.4648	10.6827	11.9646	18.2164	13.5366	16.5951				21.2566		13.023									11.2072
																0	0	0	0			18.8888	9.3915	9.33576	26.0492	11.3841	15.7035						10.024
																0	0	0	0			14.6189	20.1603	8.60563	19.7464	19.2093	8.3355						19.8716
																0	0	0	0			22.0572	6.378	11.889	11.6276	17.4723	20.7153						16.1988
																0	0	0	0			19.9143	19.9719	10.2796	8.6348	12.6	10.3575						13.7754
																0	0	0	0			12.0155	12.3111	12.391	11.7098	13.6821	16.2111						7.343
																0	0	0	0			11.0138	9.7674	9.98995	11.7712	16.6386	10.8666						15.2316
																0	0	0	0			9.56538	10.6152	14.784	19.5346	5.6604	22.2081						6.2096
																0	0	0	0			17.5552	14.4498	5.70226	13.4164	12.3693	13.8522						10.3768
																0	0	0	0			21.6599	13.7085	6.1955	15.6818	21.264	15.012						9.6664
																0	0	0	0			23.1579	8.5275	15.7312	20.938	9.0201	7.8231						11.1428
																0	0	0	0			14.9737	15.5769	12.4999	11.7098	14.6109	26.6307
																0	0	0	0			12.4344	9.9861	10.2577	12.458		9.1389
																0	0	0	0			16.517	11.5413	11.9646	20.8614		28.302
																0	0	0	0			13.7225	12.8826	8.76187	19.3038		12.06
																0	0	0	0			14.0447	11.8794	16.2674	9.2086		19.8363
																0	0	0	0			18.2893	16.9068	9.98995	13.8852		13.8
																0	0	0	0			11.9018	11.1606	10.2356	18.736		11.463
																0	0	0	0			11.5256	11.5413	10.08	11.2924		29.4246
																0	0	0	0			22.7342	11.463	7.5133	14.9346		22.0044
																0	0	0	0			21.3223	10.4958	9.35995	16.4438		18.0099
																0	0	0	0			13.183	16.1442	16.597	17.4952		10.2702
																0	0	0	0			13.9055	12.3693	6.61853	23.0234		15.7836
																0	0	0	0			20.9698	10.6152	9.98995	12.5602		22.926
																0	0	0	0			14.6896	9.3339	11.7358	18.4		15.7035
																0	0	0	0			23.1773	11.0634	12.0211			20.3736
																0	0	0	0			22.916	19.0683	9.50342			13.4832
																0	0	0	0			19.4701	10.7331	12.1706			10.2702
																0	0	0	0			22.1801	12.2376	9.43186			15.1908
																0	0	0	0			8.37342	19.2843	10.454			13.2135
																0	0	0	0			9.68652	15.7836	6.65246			17.4102
																0	0	0	0			19.8	15.012	12.8386			9.6186
																0	0	0	0			11.0198	7.6836	8.76187			9.1587
																0	0	0	0			15.8155	8.3355	8.09189			9.6747
																0	0	0	0			12.98	18.8403	7.14336			9.4869
																0	0	0	0			14.4	20.724	8.76187			12.8265
																0	0	0	0			13.7839	11.5257	8.60563			8.736
																0	0	0	0			17.5552	19.5897				11.0145
																0	0	0	0			11.0198	11.1606				9.4869
																0	0	0	0			10.949	13.4832				12.6
																	0	0	0				9.9318				14.2617
																	0	0	0				10.4958				9.6
																	0	0	0				11.031				11.8185
																	0	0	0				7.2249				10.8
																	0	0	0				15.5652				12.5283
																	0	0	0				9.7674				17.493
																	0	0	0				10.632				12.06
																	0	0	0				17.1813				13.2135
																	0	0	0				8.1609				8.1609
																	0	0	0				6.8412				11.9097
																	0	0	0								14.5122
																	0	0	0								15
																	0	0	0								15.297
																	0	0	0								13.4832
																	0	0	0								8.5908
																	0	0	0								9.6933
																	0	0	0								17.1813
																	0	0	0
																	0	0	0
																	0	0	0
																	0	0	0
																	0	0	0
																	0	0	0
																	0	0	0
																	0	0	0
																	0	0	0
																	0	0	0
																	0	0	0
																	0	0	0
																	0	0	0
																	0	0	0
																	0	0	0
																	0	0	0
																	0	0	0
																	0	0	0
																	0	0	0
																	0	0	0
																	0	0	0
																	0	0	0
																	0	0	0
																	0	0	0
																	0	0	0
																	0	0	0
																	0	0	0
																	0	0	0
																	0	0	0
																	0	0	0
																	0	0	0
																	0	0	0
																	0	0	0
																	0	0	0
																	0	0	0
																	0	0	0
																	0	0	0
																	0	0	0
																	0	0	0
																	0	0	0
																	0	0	0
																	0	0	0
																	0	0	0
																	0	0	0
																	0	0	0
																	0	0	0
																	0	0	0
																	0	0	0
																	0	0	0
																	0	0	0
																	0	0	0
																	0	0	0
																	0	0	0
																	0	0	0
																	0	0	0
																	0	0	0
																	0	0	0
																	0	0	0
																	0	0	0
																	0	0	0
																	0	0	0
																	0	0	0
																	0	0	0
																	0	0	0
																	0	0	0
																	0	0	0
																	0	0	0
																	0	0	0
																	0	0	0
																	0	0	0
																	0	0	0
																	0	0	0
																	0	0	0
																	0	0	0
																	0	0	0
																	0	0	0
																	0	0	0
																	0	0	0
																	0	0	0
																	0	0	0
																	0	0	0
																	0	0	0
																	0	0	0
																	0	0	0
																	0	0	0
																	0	0	0
																	0	0	0
																	0	0	0
																	0	0	0
																	0	0	0
																	0	0	0
																	0	0	0
																	0	0	0
																	0	0	0
																	0	0	0
																	0	0	0
																	0	0	0
																	0	0	0
																	0	0	0
																	0	0	0
																	0	0	0
																	0	0	0
																	0	0	0
																	0	0	0
																	0	0	0
																	0	0	0
																	0	0	0
																	0	0	0
																	0	0	0
																	0	0	0
																	0	0	0
																	0	0	0
																	0	0	0
																	0	0	0
																	0	0	0
																	0	0	0
																	0	0	0
																	0	0	0
																	0	0	0
																	0	0	0
																	0	0	0
																	0	0	0
																	0	0	0
																	0	0	0
																	0	0	0
																	0	0	0
																	0	0	0
																	0	0	0
																	0	0	0
																	0	0	0
																	0	0	0
																	0	0	0
																	0	0	0
																	0	0	0
																	0	0	0
																	0	0	0
																	0	0	0
																	0	0	0
																	0	0	0
																	0	0	0
																	0	0	0
																	0	0	0
																	0	0	0
																	0	0	0
																	0	0	0
																	0	0	0
																	0	0	0
																	0	0	0
																	0	0	0
																	0	0	0
																	0	0	0
																	0	0	0
																			0
																			0
																			0
																			0
																			0
																			0
																			0
																			0
																			0
																			0
																			0
																			0
																			0
																			0
																			0
																			0
																			0
																			0
																			0
																			0
																			0
																			0
																			0
																			0
																			0
																			0
																			0
																			0
																			0
																			0
																			0
																			0
																			0
																			0
																			0
																			0
																			0
																			0
																			0
																			0
																			0
																			0
																			0
																			0
																			0
																			0
																			0
																			0
																			0
																			0
																			0
																			0
																			0
																			0
																			0
																			0
																			0
																			0
																			0
																			0
[truncated: 14 more columns]

## Sheet: Fig.3
3a	% stalled forks				% restarted forks									3c	shCtrl	shPFN1#1	shPFN1#3		3d	Ctrl	PFN1WT	PFN1S137A	PFN1S137D	PFN1Y59A		3e	sgCtrl	sgXPO6#1	sgXPO6#2		3j	shCtrl	shPFN1#3	shPFN1#3-WT	shPFN1#3-S137D	Vector	PFN1WT	PFN1S137D	PFN1Y59A
	shCtrl	shPFN1#1	shPFN1#3		shCtrl	shPFN1#1	shPFN1#3							HU/no HU ratios of CIdU	0.930465	1.25402	0.814722		HU/no HU ratios of CIdU	0.526001	0.821787	0.459079	0.759184	0.498354		HU/no HU ratios of CIdU	0.376244	0.64	0.52807			1.1277	1.74478	3.09512	2.8265	1.298	2.986	1.691	2.624
	58.3333	26.3158	34.0659		22.2222	71.579	52.7473								0.429668	0.708119	1.02828			0.516438	0.777831	0.631138	0.906122	0.488011			0.391556	0.636	0.494737			1.94383	0.53626	1.91468	0.29089	0.699	0.326	1.546	2.742
	78	16.6667	37.5		18	80.303	65								0.340585	0.549453	1.30519			0.768679	0.412805	0.415683	0.553936	0.310296			0.382807	0.906	0.503509			1.44176	2.37856	2.61912	1.21404	0.045	3.594	0.39	0.934
	54.4643	41.791	32		40.1786	56.7164	67								0.845226	1.87986	1.13938			1.28153	1.09508	0.428626	0.406997	0.370475			0.402494	0.396	0.375439			0.713812	1.72215	2.58689	2.21235	0.013	1.486	2.622	3.015
	61.1842	32.0513	29.6		36.1842	66.6667	63.2								0.420519	1.63006	1.3868			0.359833	0.478739	0.674534	0.797668	0.332863			0.49218	0.646	0.368421			1.32882	3.133	1.38791	0.137173	0.154	4.463	3.941	0.815
	43.3526	29.5775	26		52.6012	64.7887	64								0.548285	0.519469	1.01909			1.15122	0.28667	0.517701	0.531778	0.572638			0.511867	0.798	0.514035			2.20451	1.85593	1.31163	1.79588	0.166	3.417	0.719	3.99
	45.0331	41.4634	30.2885		51.6556	56.0976	65.8654								0.660625	0.592894	0.920994			0.335923	0.584806	0.766654	0.556268	0.402445			0.584053	0.494	0.321053			2.0502	3.86438	1.08972	0.38168	0.049	1.384	2.169	2.558
	62.7737	40	24.2857		31.3869	56.8421	68.5714								0.508112	1.19015	1.14144			0.624029	0.588629	0.44233	0.365015	0.54725			0.888111	0.414	0.250877			1.15298	2.9535	1.49045	2.0523	0.027	3.77	1.876	4.106
	37.9518	42.0455	33.6842		58.4337	55.6818	53.6842								0.376117	0.550386	1.11909			0.963539	0.757764	0.828321	0.649563	0.346027			1.28842	0.482	0.414035			0.105243	1.42664	5.2489	1.44245	0.134	1.214	0.888	2.512
	51.8868	35.3846	26.4706		45.283	63.0769	64.7059								0.303245	0.491865	0.723051			0.474597	0.355471	1.17092	0.82449	0.532205			0.708739	0.46	0.436842			2.36909	1.98371	2.54352	1.34052	0.217	0.539	0.647	5.475
	51.8248	29.4118	29.6703		45.2555	66.1765	51.7582								0.428843	0.643891	0.873865			0.506874	0.519828	1.36734	0.304373	0.472026			0.64749	0.538	0.392982			2.48602	3.04198	0.911803	2.24851	0.048	2.291	1.362	1.521
	49.7268	41.5385	29.8701		48.6339	52.3077	63.6364								0.413737	0.447862	1.1522			0.389719	0.946011	0.916635	0.494461	0.488952			0.754676	0.538	0.426316			3.71746	0.239986	2.07693	0.515691	0.055	1.24	0.636	3.028
	41.5094	42.3529	31.9444		55.3459	55.2941	61.1111								0.303245	1.29418	1.35942			0.478183	0.663163	1.48458	0.466472	0.716502			0.413431	0.644	0.261404			2.10654	0.073594	1.5949	1.25045	0.05	0.726	0.11	0.252
	46.9388	30.2632	25.7576		43.5374	67.1053	60.6061								0.214428	0.553199	1.21184			0.382546	0.543717	0.334983	0.896793	0.398684			0.514054	0.49	0.438596			1.01253	1.69562	2.10832	1.38691	1.74	0.319	0.421	2.947
			26.3158				54.386								0.634402	0.718987	1.0492			1.53018	0.412805	0.519985	0.82449	0.262341			0.568741	0.32	0.405263			3.84288	0.159642	2.25983	1.28563	0.519	0.275	0.372	2.611
			30.7692				61.5385								0.524548	0.764293	1.4461			0.741184	0.881032	0.415683	0.737026	0.394922			0.494367	0.364	0.503509			3.57942	0.583277	2.54309	1.21241	1.587	0.125	1.012	1.839
															0.277673	1.13955	0.788346			0.341901	0.649785	0.354016	0.445481	0.429713			0.489992	0.486	0.594737			2.26867	2.90009	0.592148	0.514261	0.634	0.531	0.43	3.895
															0.559149	0.756817	1.12276			0.499701	0.493072	0.450704	0.629738	0.339445			0.553429	0.486	0.650877			1.28285	2.2065	3.92625	2.06812	1.073	0.078	0.811	0.356
3b	Vector	PFN1WT	PFN1S137A	PFN1S137D	PFN1Y59A		Vector	PFN1WT	PFN1S137A	PFN1S137D	PFN1Y59A				0.470532	1.03346	1.67145			0.408846	1.00717	0.307575	0.304373	0.343206			0.79405	0.576	0.545614			2.22852	0.327414	0.466853	1.63932	0.886	0.258	0.017	2.741
	29.1667	38.961	36.8421	36.6972	37.2727		58.8889	41.0256	51.5151	50.9804	59.4203				0.496848	0.841559	0.996367			0.383742	1.28524	0.426342	0.50379	0.32158			0.50968	0.556	0.473684			3.14688	2.42605	1.59927	1.17867	0.24	0.057	1.243	0.602
	42.8571	40.9449	45.1219	28.7671	48		49.3333	31.7073	35	64.3836	58.3333				0.252314	0.914566	1.13162			0.564256	0.488294	0.532927	0.492128	0.582981			0.441868	0.47	0.561404			1.553	2.3336	0.788962	1.70171	1.396	0.063	0.716	4.465
	43.1035	42.3729	52.3809	27.8846	49.3976		49.5238	31.1111	30.1887	80	65.7534				0.612274	0.950048	1.34902			0.772265	0.273292	0.510849	1.49388	1.37283			0.605928	0.452	0.322807			2.12936	1.24027	2.40119	1.75539	1.38	2.138	0.04	4.694
	48.6842	37.8151	49.1228	33.7349	51.282		59.5041	34.7826	60.9375	47.2222	60				0.392686	1.59643	0.969477			0.441124	0.355471	0.549676	0.698542	0.51716			0.599366	0.29	0.545614			1.18911	2.3883	2.83505	3.48176	0.454	0.093	0.844	2.25
	36.3636	40	36.3636	26.3158	48.1482		48.5294	41.0256	15.7895	48	55.7377				0.340585	1.68312	0.881234			0.604901	0.917344	0.383708	0.532945	0.255759			0.65624	0.52	0.545614			0.908551	1.20078	3.90817	2.67203	1.088	2.993	0.91	2.921
	37.037	46.1538	36.4341	22.9008	38.6793		50	42.3077	47.2973	72.973	45.4545				0.563551	1.25402	0.676024			0.65272	0.910655	0.443852	1.24432	0.251058			0.555616	0.69	0.452632			0.933454	1.23565	2.67038	1.30963	0.812	4.373	0.968	0.817
	34.8485	32	44.9541	46.0674	47.4138		65.625	42.8571	43.0769	74.3243	70.7692				0.41629	1.00915	0.752511			0.847579	0.933588	0.351732	0.429155	1.22614			0.430931	0.492	0.375439			0.548478	0.432208	0.649158	0.398637	1.001	2.888	0.059	2.424
	43.1373	41.7323	55.5556	52.2727	40.3101		61.9048	40	20	67.1875	54.9296				0.369481	1.20696	1.09308			0.806934	1.50119	0.433194	0.759184	0.654443			0.79405	0.492	0.359649			3.50133	2.27902	0.486384	0.819259	0.806	1.665	0.169	3.787
	31.5315	46.2264	54.3624	58	43.3333		58.7302	48.2759	49.0566	70.3704	57.3333				1.19681	1.47244	0.723051			1.38793	1.07883	0.625809	0.412828	0.590503			0.636553	0.48	0.396491			2.24379	2.95668	1.37563	1.53572	0.752	4.569	0.453	4.661
	26.8657	38.1818	55	20	49.4624		63.2653	54.2857	20	80.5556	50.6173				0.265957	0.845852	1.03112			1.01136	1.48399	0.721736	0.420991	0.568876			0.651865	0.602	0.433333			0.419657	0.393555	1.91924	3.10453	0.474	3.06	1.009	0.64
	35.8974	43.5484	54.1176	25.5319	60.2941		56.3107	57.5	44.4444	89.5522	47.8873				0.415439	1.36722	1.14401			0.885834	1.44195	0.351732	0.628571	0.499295			0.605928	0.488	0.368421			3.43426	3.13321	0.612626	0.90014	0.54	1.719	0.257	2.474
	20.6897	40.5405	33.3333	34.7826	32.4074		65.7143	57.1429	44.4444	82.4324	65.9341				0.420519	1.09183	1.37873			0.609683	1.39704	0.532927	0.480466	0.38552			0.49218	0.426	0.394737			2.17666	4.12426	2.08145	1.94537	0.787	2.09	0.26	3.852
	25	28.3019	21.6667	24.5902	35.1351		63.964	59.375	23.913	80	30.4348				0.465239	0.74582	0.829734			1.17513	1.06928	0.338028	0.871137	0.48237			0.693427	0.706	0.580702			2.33424	3.27067	4.28438	0.889747	1.162	3.41	0.976	3.8
	31.1111	25.8621	27.2727	16.6667	41.3333		63.4409	43.4783	41.5094	75.8064	53.4483				0.640505	0.618505	1.24578			0.704124	1.11228	0.280167	1.13936	1.22332			0.489992	0.412	0.442105			2.4166	1.78928	3.26377	0.827467	0.828	2.795	0.115	2.122
	28.0992	26	40.4255	33.3333	31.8841		70.5263	66.6667	32.4324	87.8378	40.3509				0.415439	0.346318	1.36459			0.726838	0.72623	0.443852	1.03557	0.981664			0.538117	0.61	0.4			0.959618	0.726288	1.47659	1.38921	0.405	1.27	0.093	1.208
	41	33.3333	33.3333	45.098	25		71.1864	56.0976	24.4444	55.9633	52.1127				0.380798	1.17043	0.761045			0.854752	1.22121	0.472783	1.2898	0.455101			0.555616	0.58	0.622807			1.54649	2.54454	3.21521	1.04265	0.603	2.06	0.151	3.179
	28.125	36.5854	50	30.137	27.3684		70.9091	55.1724	25	64.3836	55.4545				0.442646	0.834148	1.42566			1.30544	1.01099	0.428626	0.590087	0.535026			0.481242	0.604	0.605263			1.2843	1.02718	1.2677	1.26969	0.223	4.046	1.355	5.276
	32.1429	46.6667	32.0755	15.7143	26.2295		62.963	51.9481	19.5652	68.2692	42.6667				0.504614	0.777717	0.905553			0.980275	0.779742	0.513894	0.819825	0.61213			0.538117	0.554	0.37193			2.51496	1.50826	0.551216	0.511239	0.187	2.711	2.624	2.18
	36.5079	43.4783	32.8125	38.8889	45.4545		61.7021	48.0315	26.6667	61.4458	48.1928				0.516396	0.49082	1.20747			1.11297	1.08457	0.487248	0.553936	0.454161			0.481242	0.526	0.545614			2.28533	1.85181	1.54636	1.3704	1.433	4.439	0.436	6.4
	29.5918	23.0769	35.0877	42	38.169		67.6056	49.1525	57.8947	70.1754	47.4359				0.395372	0.710305	1.51513			1.15959	0.646918	0.654739	1.16968	0.422191			0.809362	0.52	0.470175			2.12651	2.5071	3.77555	0.564735	0.259	1.688	2.049	4.391
	38.8349	42.3077	36.4865	21.6216	28		69.7917	47.8992	47.561	70.229	44.4444				0.333245	0.954389	1.2128			0.998207	0.397516	0.517701	0.993586	0.691114			0.934048	1.18	0.438596			2.22832	2.0307	0.645041	1.34604	0.707	2.139	0.155	2.239
	26.6667	35.7143	36.9231	14.8649	39.5062		51.4286	53.3333	39.6825	49.4382	51.8868				0.642713	0.93746	1.1674			1.15122	0.239847	0.548154	0.84898	0.442877			0.608115	0.628	0.487719			1.89539	3.42236	0.944204	0.281639	0.039	3.511	0.027	2.892
	31.5315	50	20	21.875	45.2113		44.8276	49.4505	45.614	45.4545	43.9655				0.451343	1.25113	1.46146			1.13329	0.617296	0.520746	0.827988	0.640339			0.44843	0.636	0.350877			3.06906	2.16603	2.11324	0.173043	0.367	0.089	0.918	4.093
	34.4086	44.8276	33.9623	22.2222	46.3736		36.8421	48	55.5556	32	47.2868				0.454468	0.446704	1.3868			0.554692	0.630674	0.380662	0.263557	0.460743			0.594991	0.534	0.680702			1.54521	2.59917	2.21688	1.24932	0.262	2.044	0.075	4.649
	24.2105	34.2857	18.3333	18.0556	34.7826		56.0606	33.8583	55.8139	78.75	53.0303				0.464468	0.725434	1.61679			1.211	0.746297	0.502474	0.436152	0.473907			0.584053	0.564	0.468421			3.64914	2.00284	1.16914	0.776305	0.092	2.999	4.551	6.602
	23.7288	26.1905	22.2222	8.95522	37.931		56.7901	36.7925	39.4495	72.3404	40.8602				0.490399	0.692621	0.846547			0.783025	0.653607	0.506281	0.597085	0.716502			0.960297	0.398	0.375439			2.12382	0.40599	2.11401	0.367111	0.472	4.024	2.088	5.042
	21.8182	25	30.1587	17.5676	29.8246		62.1212	58.1818	20.6349	56.5217	35.2941				0.479468	0.711768	1.02884			0.355051	0.453894	0.491054	0.796501	2.04325			0.920923	0.65	0.45614			2.00447	2.7521	1.4647	1.02345	0.744	5.416	2.881	2.82
	31.4815	52.1739	53.2609	15	28.169		48.6842	45.9677	27.5168						0.383564	0.863987	1.17942			0.919307	0.595318	0.508565	0.564431	0.359191			0.912173	0.674	0.333333			2.90157	4.08253	1.13445	0.323427	0.925	4.706	0.263	3.426
	31.9149	33.3333	37.7358	19.3548			54.902		32.5						0.191782	0.590273	1.40029			0.834429	0.578118	0.228397	0.355685	0.394922			0.787488	0.468	0.440351			4.23551	1.42301	0.742541	0.370414	1.661	4.262	0.376	3.876
	23.9437	34.1463	59.4595	8.10811			63.964		32.9412						0.245199	0.910595	1.70176			1.04842	0.823698	0.395889	0.44898	0.310296			0.459368	0.64	0.473684			3.2259	1.58196	1.61944	0.928049	0.609	2.926	1.002	4.745
		41.3793	40												0.471277	0.411768	1.22869			0.814106	0.760631	0.30453	0.283382	0.357311			0.8028	0.734	0.291228			2.17167	0.457874	1.82023	0.235102	0.973	3.571	2.72	3.199
		48.9362	60.7143												0.508112	0.478006	1.79352			0.637179	0.865743	0.839741	0.397668	0.491772			0.590616	0.69	0.368421			1.81222	2.34625	0.321116	0.364366	1.343	3.371	1.382	2.954
		65.625	65.2174												0.361742	0.579678	1.0492			0.74477	0.787387	0.395889	1.17784	0.851904			0.769988	0.632	0.568421			0.423954	2.87868	2.50513	1.21398	2.512	4.017	1.419	3.108
		56.7568	40												0.454468	0.992621	0.514139			0.812911	0.678452	0.365436	0.803499	0.434415			0.702177	0.576	0.396491			2.34707	2.72183	0.942134	0.504892	4.826	4.968	0.108	5.202
		28.5714													0.643816	0.614309	0.610266			1.02809	1.24224	0.395889	0.725364	0.346968			0.62999	0.514	0.491228			2.86947	2.26769	0.875901	1.31187	1.627	2.689	0.13	0.903
															0.479468	0.758875	1.49327			0.750747	0.93741	0.702703	0.346356	0.398684			0.719676	0.4	0.503509			1.78441	1.0331	1.27356	0.930774	0.831	6.083	0.261	5.011
															0.361742	0.725434	1.28797			1.10102	0.774009	0.868671	0.401166	0.519981			0.870611	0.426	0.368421			1.86224	2.75102	1.70543	2.84021	0.3	4.282	0.313	3.93
3f	shCtrl	shPFN1#1	shPFN1#3	Vector	PFN1WT	PFN1S137D									0.488963	0.575193	1.40907			0.480574	0.630674	0.380662	0.37551	0.585802			0.79405	0.478	0.392982			1.96417	3.36368	2.62583	2.39449	2.304	4.903	1.036	3.794
	16.6172	11.8081	16.2037	18.9024	21.6949										0.735598	0.952219	0.632014			0.411237	0.648829	0.427103	1.01225	0.526563			0.66499	0.456	0.421053			0.778221	1.94776	0.84626	1.29722	1.517	0.838	0.555	3.116
	11.9403	6.89655	8.39695	17.7686	24.9267										0.361742	1.03545	1.24766			0.821279	0.441472	0.731633	0.436152	0.429713			0.872799	0.47	0.603509			2.11215	0.474095	2.4087	0.267505	0.163	2.672	0.062	3.41
	20.2532	10.137	13.2075	17.0868	23.1034										0.377992	0.819775	1.01215			0.664674	0.547539	0.30453	0.805831	0.377997			0.682489	0.448	0.503509			1.45696	1.91276	4.19334	0.193042	1.473	2.754	0.018	3.673
	12.8788	12.8472	6.59898	15.0502	25.9259										0.642713	0.790884	1.07081			0.689779	1.16866	0.290826	0.509621	0.506817			0.702177	0.454	0.436842			3.01507	2.50203	2.02089	1.81198	0.5	3.469	1.98	2.188
	21.0127	12.5523	13.9175	16.6144	17.6										0.612274	0.806431	1.06752			1.07113	1.14955	0.776551	0.419825	0.889516			0.588428	0.502	0.438596			1.99781	3.19553	2.34046	3.37001	2.975	4.58	0.492	6.114
	27.8027	8.4	9.6	21.8182	20.4969										0.436197	0.478006	1.50346			0.920502	1.13617	0.593833	0.450146	0.899859			0.564366	0.566	0.503509			1.3022	0.294493	0.923862	0.516543	2.376	0.155	0.768	2.204
		16.609		13.1783	19.4094	18.194									0.33641	0.671399	0.897087			0.689779	0.991878	0.271032	0.598251	0.359191			0.877174	0.348	0.577193			3.6592	0.861995	2.5934	1.76434	1.089	2.968	1.446	3.099
	10.5066	5.55556	13.1579	14.45	18.6191	19.6154									0.678059	0.614309	1.15983			0.552301	1.07597	0.663114	0.585423	0.417489			0.667177	0.432	0.636842			3.10223	1.54184	3.24336	1.66917	0.355	2.828	0.029	2.837
	9.38215	13.0584	5.58376	16.4516	21.25	10.625									0.451343	0.841559	1.23822			0.840406	0.719541	0.579368	0.762682	0.891396			0.459368	0.586	0.749123			4.51573	2.17902	0.921908	1.19065	1.436	0.703	1.505	3.765
	13.1332	6.90537	3.98671	18.2143	18.2143	15.1786									0.287673	1.54508	1.33325			1.24089	0.501672	0.654739	0.58309	0.247297			0.699989	0.478	0.591228			0.375862	3.37305	3.94425	0.317615	0.174	1.153	0.072	2.68
	15.678	12.8931	6.91244	14.3374	20.4819	12.75									0.673351	1.10875	0.851397			0.900179	0.677496	0.472021	0.472303	0.508698			0.518429	0.642	0.431579			2.57493	3.14824	3.00223	1.55492	1.331	2.696	0.11	1.652
	12.3153	9.82659	7.02479	14.2857		11.3333									0.440239	0.296447	0.926084			0.750747	1.43335	0.355539	0.875802	0.410907			0.553429	0.586	0.426316			1.51603	3.40645	4.00729	0.615545	2.721	2.309	0.493	2.452
				13.1783	19.4094	18.194									0.494707	0.662106	1.33676			0.900179	1.02437	0.299962	0.504956	0.379878			0.610303	0.64	0.414035			1.87008	3.82342	1.95155	0.1421	2.647	4.976	0.086	0.625
				9.69582	18.6191	19.6154									0.479468	1.26347	1.25517			0.56306	0.417582	0.319756	0.452478	0.191819			0.573116	0.508	0.419298			1.50784	2.79258	2.45178	0.685467	0.058	1.191	0.258	4.531
				19.4094	21.25	10.625									0.43863	1.00711	1.11594			1.10699	0.749164	0.43091	0.376676	0.22567			0.511867	0.496	0.452632			1.13653	0.594589	2.63315	0.433717	1.613	0.917	0.062	4.86
				14.45	12.0974	15.1786									0.488963	0.620997	0.829734			1.46204	0.747253	0.777313	0.208746	0.287729			0.562179	0.662	0.603509			1.46481	3.84865	2.47379	0.667815	1.426	2.121	0.548	0.363
				16.4516	15.1111	12.75									0.395372	0.845852	0.926084			0.439928	0.36216	0.481157	0.283382	0.339445			0.564366	0.492	0.550877			2.53635	3.13587	3.3117	0.142249	0.225	4.483	1.915	1.327
				18.2143	8.59922	21.8182									0.531915	1.15801	0.970677			0.694561	0.283803	0.411115	0.417493	0.328162			0.623428	0.516	0.201754			0.661902	3.21108	2.46803	1.06533	0.626	6.122	0.05	0.65
				14.3374	18.2143	11.3333									0.511582	0.790884	1.12276			0.594142	0.820831	0.353255	0.517784	0.279267			0.824675	0.486	0.470175			0.307532	2.27715	2.41886	0.603158	1.109	0.984	1.795	0.364
				14.2857	20.4819	22.8846									0.526569	0.798698	0.83467			1.77764	1.14477	0.274077	0.542274	0.479549			0.673739	0.62	0.389474			0.473696	0.54181	3.99884	1.06333	1.409	1.204	1.935	1.149
				11.1842											0.723484	0.61008	0.828312			1.07352	0.328715	0.68976	0.475802	0.905501			0.330307	0.534	0.503509			3.04583	0.50133	4.70426	0.361052	0.295	6.11	0.68	5.27
															0.678059	0.865788	0.800171			0.909743	0.55614	0.351732	0.240233	0.753173			0.538117	0.734	0.55614			2.68546	0.954195	1.14092	1.78228	0.855	0.768	1.292	3.925
															0.392686	0.806431	0.715698			0.887029	1.03966	0.655501	0.355685	2.28961			0.468118	0.52	0.452632			2.88407	1.08908	1.92282	2.00091	0.154	1.903	0.434	2.436
															0.442646	0.805788	1.09308			0.877466	0.635452	0.456795	1.30845	0.362012			0.419993	0.402	0.822807			1.15906	1.50197	2.19552	0.284013	2.158	0.365	0.346	2.381
															0.33641	1.06886	0.632014			0.638374	0.677496	0.31062	1.48455	0.545369			0.468118	0.492	0.54386			1.84427	2.20404	2.82565	0.15571	4.078	5.712	0.204	3.098
3g	shCtrl	shPFN1#1	shPFN1#3	Vector	PFN1WT	PFN1S137D									0.716117	1.26101	1.06752			0.638374	0.47205	0.353255	1.10554	0.455101			0.538117	0.554	0.596491			2.38304	2.50642	1.82457	0.240426	2.322	4.436	0.1	0.603
	23.4421	13.2841	14.8148	17.6271	23.1707										0.849814	1.31204	1.00809			0.522415	1.1419	0.368481	0.737026	0.432534			0.535929	0.534	0.712281			2.98815	1.74373	1.16594	0.615075	2.334	0.962	0.553	1.101
	14.5522	11.0345	11.0687	20.5279	22.7273										0.702154	1.07801	1.26031			0.66587	1.54419	0.365436	1.09504	0.446638			0.406869	0.45	0.62807			2.69327	1.70141	1.25294	0.058223	3.195	1.981	0.616	1.314
	21.0127	9.58904	12.5786	18.6207	24.6499										0.501809	1.00145	0.932408			0.482965	1.64166	0.290065	2.19125	0.448519			0.503117	0.6	0.580702			1.46816	2.03243	0.919685	0.128086	3.494	1.882	1.405	2.909
	15.6566	13.8889	9.64467	25.5556	20.7358										0.440239	0.636624	1.12276			0.609683	0.989967	0.404263	1.93586	0.639398			0.430931	0.472	0.468421			2.0737	2.35472	1.35153	1.02615	1.93	1.45	2.059	1.159
	22.2785	8.78661	17.5258	18	23.511										0.323551	0.868762	1.03056			0.839211	0.487339	0.319756	0.622741	0.35637			0.514054	0.436	0.805263			1.39361	0.352504	2.60827	0.486194	2.324	2.017	0.724	1.092
	30.9417	10	11.2	18.0124	23.6364										0.81367	1.28376	1.20406			1.4214	0.702341	0.548915	0.782507	0.3874			0.349995	0.706	0.526316			4.29216	1.92196	2.45541	0.468268	1.681	0.362	0.55	2.393
		15.917													0.398936	0.889341	1.12276			0.539151	1.7162	0.538257	1.68513	0.413728			0.702177	0.498	0.526316			3.17355	3.97564	2.35404	1.30849	1.172	0.369	0.057	1.557
	22.549	17.1745	8.13397	23.1738	26.6254										0.392686	1.02743	0.847935			0.417215	1.73531	0.609821	0.712536	0.467325			0.417806	0.784	0.464912			3.31952	2.78412	2.06089	0.127494	2.791		0.296	1.093
	24.2038	13.6187	10.1266	24.2331	28.8809										0.793431	0.93746	0.904919			0.627615	0.51505	0.627332	1.31312	0.446638			0.564366	0.486	0.52807			4.32979	0.16794	2.66615	0.439694	0.051		1.321	0.755
	27.1084	14.2857	16.0256	25.0681	25.641										0.664894	0.865788	1.80884			0.455469	0.746297	0.44233	1.23149	0.438176			0.44843	0.564	0.568421			2.54194	0.611063	2.70659	0.216849	1.77		3.447	1.545
	21.8605	13.3829	10.2041	23.8255	26.0546										0.606476	1.08471	1.0631			0.696952	0.728141	0.380662	1.73644	0.273625			0.444056	0.456	0.531579			3.84585	1.36838	3.04316	1.54295	1.519		0.291	1.712
	25.7812	19.5312	5.28455	27.6397	28.7356										0.370439	1.24243	0.67515			1.10221	0.728141	0.350209	1.05423	0.413728			0.616865	0.564	0.363158			3.41756	0.556385	2.79122	1.05637	0.194		0.738	3.619
	19.8813	12.253	8		26.6129										0.851476	0.96463	1.51784			0.573819	0.58194	0.549676	0.782507	0.35449			0.406869	0.6	0.396491			4.15362	0.796773	3.138	0.412776	2.005		1.452	4.992
			5.5336		23.7952										0.787606	0.532251	0.646718			0.723252	0.865743	0.361629	1.63032	0.584861			0.402494	0.414	0.352632			4.46398	3.02841	3.06982	0.704458	0.599		1.924	2.066
				15.7643	18.4874	16									0.496848	0.550386	0.956041			0.817693	1.01577	0.38523	1.05423	0.283028			0.562179	0.506	0.354386			3.31952	2.57784	4.26834	0.067672	1.098		1.385	0.794
				13.4615	24.9245	15.704									0.250904	0.865788	0.988672			0.66587	0.419494	0.686715	0.538776	0.379878			0.459368	0.472	0.422807			1.92495	0.775929	4.22497	0.155767	1.433		0.953	2.093
				18.75	32.5879	13.1291									0.321356	0.95926	1.06476			1.14405	0.28667	0.587743	1.66297	0.930889			0.409056	0.516	0.47193			3.75039	2.18861	3.37831	0.957908	0.289		1.945	2.64
				17.1429	25.6452	17.5676									0.380798	0.447862	0.73832			0.789002	1.32728	0.654739	0.678717	0.358251			0.419993	0.586	0.496491			4.57327	2.92159	0.920637	0.789186	0.918		2.363	2.897
				14.5946	24.359	17.9775									0.559149	1.06886	1.10164			0.931261	1.3053	0.598401	0.974927	0.32158			0.376244	0.508	0.450877			3.75203	1.57888	0.76896	1.41639	0.284		0.086	1.002
				26.6529	24.8162	25.2101									0.380798	1.51535	1.10377			0.760311	0.301959	0.851922	0.33586	0.310296			0.419993	0.576	0.322807			0.460556	2.62983	2.29885	2.6133	0.715		2.83	2.457
				20.4545	23.5443	11.4919									0.752247	0.335707	0.720617			1.27316	0.509317	0.646365	0.427988	0.506817			0.516242	0.428	0.603509			2.58848	2.07648	0.892029	0.323389	3.57		1.815	0.826
				26.0479	21.9269	23.1383									0.516396	0.662878	0.802382			0.673042	0.233158	0.325847	1.63265	0.631876			0.402494	0.48	0.373684			0.654492	1.66426	3.15409	0.51545	1.829		1.645	0.096
				20.5414	21.8487	20.4									0.406835	1.17043	1.62946			0.789002	0.496894	0.667682	1.36676	0.412788			0.516242	0.534	0.522807			2.8901	0.78334	4.35919	0.711321	0.913		0.186	0.409
				19.2308	28.0967	21.1191									0.361742	0.733232	1.13525			0.83682	0.64214	0.401979	1.45189	0.761636			0.374057	0.664	0.357895			4.54226	2.96547	1.39138	0.919188	3.503			2.254
				23.8636	35.9425	17.7243									0.40246	0.889341	1.37787			0.631201	0.930721	0.606014	0.472303	0.410907			0.476868	0.58	0.396491			3.67746	2.51582	3.29473	0.382642	3.235			2.746
				21	27.0968	20.2703									0.508112	0.713939	0.904919			1.08906	0.504539	1.02627	1.31312	1.21392			0.678114	0.43	0.412281			5.09867	1.76579	3.94224	0.475564	2.424			0.463
				20.2703	30.1282	23.5955									0.442646	1.39603	0.732734			0.824866	0.239847	0.428626	1.81924	0.532205			0.472493	0.534	0.531579			0.774692	2.74473	4.0664	0.957908	1.023			1.253
				32.2314	25.9191	28.9916									0.376117	0.870547	1.26821			1.12732	0.824654	0.366197	1.47639	0.339445			0.422181	0.374	0.468421			4.20119	2.73405	2.70976	3.45578	0.229			0.406
				30.3719	26.962	13.3064									0.376117	0.676013	1.07628			1.00418	0.967033	0.548915	0.598251	0.664786			0.614678	0.428	0.419298			2.93048	1.14214	3.0004	1.13604	0.433			1.055
				29.6407	24.9169	24.734									0.354827	0.491865	1.07573			1.15003	0.547539	0.459079	0.923615	0.45322			0.678114	0.602	0.482456			2.46572	0.38125	1.49623	3.29851	0.488			0.896
															0.683777	0.95926	0.797241			1.17992	0.283803	0.67225	0.977259	0.523742			0.419993	0.71	0.42807			3.76767	3.12603	1.59469	0.790855	3.354			1.613
															0.485332	0.692621	0.884559			0.545129	0.575251	0.421013	0.577259	0.332863			0.535929	0.512	0.654386			3.194	0.617152	1.89741	0.4593	2.816			0.1
															0.320253	0.518473	0.557978			0.809325	0.685141	0.2756	1.44257	0.151387			0.481242	0.514	0.468421			2.84008	0.932283	4.20181	0.931642	2.125
															0.725918	0.515466	0.613145			1.0783	0.841854	0.382185	0.297376	0.270804			0.365307	0.474	0.622807			3.41099	0.094079	3.36405	1.53132	3.382
	% of stalled forks				% of restarted forks										0.585705	0.678296	0.685518			0.526001	0.453894	0.274077	1.22449	0.16173			0.376244	0.52	0.707018			2.82294	1.24206	3.61352	1.38633	0.54
3i	shLuc	#1	#2		shLuc	#1	#2								0.585106	0.618505	0.889854			0.699342	0.538939	0.325847	0.907289	0.132581			0.804987	0.422	0.670175			1.47744	2.56772	3.21764	4.30727	0.178
	22.0779	18.3099	14.7541		77.9221	81.6901	85.2459								0.428843	0.941302	0.847935			0.736402	0.443383	0.365436	0.544606	0.268923			0.682489	0.508	0.496491			1.70446	0.87633	1.03383	2.16692	3.833
	40	28.169	31.4286		58.3333	71.831	68.5714								0.804934	0.854357	1.7138			0.982666	0.659341	0.198706	0.648397	0.279267			0.691239	0.48	0.392982			3.2617	0.165599	2.55995	1.80706	2.07
	27	18.8235	25.5556		73	78.8235	74.4444								0.537859	0.530305	0.989254			0.480574	1.21357	0.245147	0.41516	0.432534			0.826862	0.62	0.503509			1.98313	1.8942	3.48229	2.02335	2.163
	21.5686	25.9259	24.6575		78.4314	72.8395	72.6027								0.481676	0.518473	1.19721			0.604901	0.685141	0.508565	0.511953	0.780442			0.763426	0.574	0.72807			1.66971	2.00614	2.87907	1.13016	0.838
	40	25.7143	21		59	74.2857	78								0.508112	0.419244	0.893813			0.646742	0.716675	0.476589	0.44898	0.571697			1.02373	0.48	0.394737			3.27987	1.60271	1.05878	2.48458	2.145
	25	24.6154	22.2222		75	75.3846	77.7778								0.464468	0.422926	0.522074			1.17992	0.420449	0.481157	1.30729	0.125999			0.64749	0.512	0.547368			4.06882	0.652401	3.11639	1.9838	2.223
	19.5652	10	18.2796		76.087	86	80.6452								0.420519	0.707395	0.557978			1.07352	0.27807	0.38523	0.772012	0.251998			0.636553	0.492	0.275439			3.74486	0.385164	4.28503	2.42069	1.258
	25	16.25	22.6667		68	81.25	77.3333								0.432952	1.19015	0.751722			0.857143	0.864787	0.625809	1.42041	0.286789			0.645302	0.45	0.373684			3.82775	0.852004	3.50107	2.43829	0.527
	34	21	21.9512		66	79	76.8293								0.43863	1.31871	0.637566			1.15959	0.846632	0.413399	0.805831	0.403385			0.809362	0.516	0.515789			2.27598	1.77319	1.76895	1.78338	3.291
	37	19.7674	18.3908		63	79.0698	81.6092								0.445824	1.20053	0.522074			0.474597	0.462494	0.880091	0.630904	0.173014			0.918736	0.44	0.34386			2.84783	2.79976	1.50608	2.09756	1.428
															0.504614	1.49992	0.676024			1.4477	0.301959	0.488009	0.214577	0.262341			0.798425	0.43	0.52807			3.08058	0.265831	3.20144	1.13861	0.038
	21.7391	16.0494	22.2222		72.8261	83.9506	76.5432								0.455239	0.794148	1.12747			0.854752	0.355471	1.6338	0.420991	0.329102			0.993109	0.48	0.64386			1.43523	0.248261	2.2797	1.25154	1.874
	29.0698	20.4819	22.0779		66.2791	75.9036	77.9221								0.356822	0.553199	0.856898			0.61327	0.531295	1.4625	0.56793	0.460743			1.08498	0.536	0.389474			3.64984	1.24553	2.06974	0.209147	0.711
	28.5714	15.493	27.1429		64.8352	83.0986	71.4286								0.286449	0.662106	1.35942			0.673042	0.593407	0.472783	1.84956	0.488952			0.689052	0.43	0.491228			3.28961	0.338983	3.68511	2.06571	1.58
	29.3478	14.6067	20		68.4783	85.3933	80								0.373285	1.53299	0.694036			0.696952	0.838032	0.488009	0.794169	0.196521			0.686864	0.508	0.494737			2.34903	1.22195	3.1769	5.38213	2.562
	33.3333	20.6349	16.25		65.5914	71.4286	83.75								0.669668	1.46928	0.757172			0.566647	0.689919	0.299962	0.373178	0.501175			0.8203	0.38	0.608772			1.21379	2.27586	1.86263	2.05763	0.164
	28.125	23.2143	15.7143		68.75	73.2143	82.8571								0.356822	0.963553	0.840291			0.604901	0.668896	0.436239	1.07522	0.74189			0.759051	0.534	0.557895			0.830193	0.682193	3.75727	0.736495	2.502
	20.7547	14.0351	15		68.8679	78.9474	84								0.681184	1.56601	0.728723			0.802152	0.636407	1.87819	1.04956	0.820874			0.870611	0.456	0.382456			3.06452	1.41512	2.21861	0.901053	2.539
	26.5306	23.6364	17.1053		71.4286	76.3636	82.8947								0.405971	1.02188	0.509546			1.06157	0.774009	2.0373	1.30612	0.310296			0.750301	0.498	0.608772			3.37938	0.547545	4.13555	0.753895	1.703
	30.5263	22.5	5.98291		67.3684	75	93.1624								0.376117	1.40084	0.782365			0.631201	1.04443	0.664636	1.37843	0.268923			0.444056	0.474	0.675439			3.94684	0.331891	4.89216	0.489868	1.463
	23.3333	18.6667	21.875		71.6667	77.3333	78.125								0.324641	1.35201	0.552682			0.386133	0.959388	0.784164	0.867638	0.202163			0.608115	0.486	0.540351			3.92727	0.452312	3.63103	1.88793	2.755
															0.354827	0.868762	1.13525			0.557083	0.528428	0.543586	0.909621	0.506817			0.306245	0.52	0.496491			3.43046	1.20137	3.20541	1.54041	3.275
	38	22.5806	20.2899		59	76.3441	76.8116								0.265957	1.29619	1.01736			0.817693	1.02628	1.87514	1.23732	0.279267			0.374057	0.47	0.384211			0.210577	0.057904	5.14927	1.71087	2.689
	36.9048	15.9574	17.5439		63.0952	84.0426	82.4561								0.271223	1.21209	0.817601			1.54333	0.524606	0.535211	1.40641	0.268923			0.535929	0.716	0.449123			0.129185	0.230588	3.16526	2.93437	2.308
	12.5	20.2381	20.2703		71.4286	77.3809	79.7297								0.741822	0.9009	0.761045			0.438733	1.13712	1.68786	1.2828	0.479549			0.586241	0.488	0.526316			1.55285	0.397786	3.15724	1.89079	3.266
	23.1707	15.2174	14.0845		70.7317	84.7826	83.0986								0.808883	0.934695	0.735938			0.449492	0.783564	1.15645	0.77551	0.255759			0.330307	0.516	0.308772			3.85779	0.251156	1.04457	1.92393	1.821
	30	18.0723	19.2308		62	81.9277	79.4872								0.412872	0.848907	0.610266			0.60012	0.636407	0.38523	1.00758	0.346027			0.468118	0.48	0.373684			3.14646	1.15766	1.07409	4.80743	3.12
	12.5	17.6471	31.8841		70.8333	81.1765	68.1159								0.558511	1.19664	0.846547			0.603706	0.721452	0.415683	0.562099	0.35449			0.728426	0.632	0.373684			3.52824	1.04842	1.03542	1.42097	0.592
	17.2414	22.6804	15.7303		71.2644	77.3196	84.2697								0.321356	1.03794	0.970677			0.515242	1.7162	0.656262	0.747522	0.445698			0.568741	0.616	0.524561			3.12135	2.54942	2.62508	1.34828	0.282
	27	21.25	13.1579		70	78.75	86.8421								0.413737	1.00711	1.09736			0.94202	0.59054	0.716407	0.83965	0.448519			0.540304	0.594	0.301754			3.54539	0.669115	2.34322	0.43665	0.141
	30.2326	16.2791	29.5082		65.1163	83.7209	70.4918								0.333245	0.819775	0.828312			0.877466	0.420449	1.37038	1.37609	0.493653			0.636553	0.56	0.317544			4.49597	0.452489	2.55845	2.66217	0.1
	26.4151	17	14.8936		67.9245	81	85.1064								0.377992	1.2244	0.922913			0.417215	0.665074	0.517701	1.11953	0.311236			1.52248	0.6	0.24386			4.48087	0.888567	2.94121	2.28311	0.047
															0.522527	1.32185	1.01215			0.564256	0.572384	0.701941	0.682216	0.214386			0.990922	0.554	0.266667			3.6216	0.039229	2.60167	1.39345	0.013
	16.3934	13.8889	21.2121		77.0492	77.7778	74.2424								0.370439	1.18317	0.782365			0.643156	0.504539	1.28968	0.724198	0.535026			0.848737	0.446	0.54386			1.20073	0.560754	1.42355	3.48187	0.023
	18.5714	18.8406	18.75		67.1429	65.2174	62.5								0.470532	0.965161	0.873865			0.694561	0.598184	0.763609	0.489796	0.236013			0.885924	0.56	0.389474			3.77867	0.668964	2.00432	0.67869	0.032
	35.7724	20	24.7525		52.8455	74.1176	72.2772								0.261941	0.482315	1.07356			0.624029	0.482561	0.78188	0.769679	0.214386			0.680302	0.662	0.37193			2.55572	0.674551	2.05161	1.62213	0.463
	36.1111	22.0588	11.6667		61.1111	72.0588	85								0.376117	0.568875	0.829032			0.288105	0.853321	0.475828	1.00408	0.413728			1.37592	0.784	0.492982			2.93934	1.22078	0.876291	1.88222	0.269
	26.087	26.8293	27.8688		65.2174	65.8537	67.2131								0.263285	0.553199	0.599589			0.407651	1.05972	0.475828	0.934111	0.346027			0.769988	0.556	0.385965			2.77301	0.382531	2.62109	3.00267	0.153
	21.192	26.8518	23.4043		73.5099	52.7778	70.2128								0.277673	0.803859	0.48473			1.40586	0.641185	0.594595	0.878134	0.790785			1.20748	0.686	0.452632			3.22588	0.398683	2.49529	1.84472	0.114
	36.4486	26.4706	31.3253		59.8131	54.4118	65.0602								0.282713	1.29339	0.927986			0.713688	0.720497	0.380662	0.672886	0.210625			0.94936	0.534	0.359649			1.593	0.792213	3.19988	0.818557	0.548
	26.7857	21.4286	28.3784		65.1786	67.1429	68.9189								0.287673	1.30294	0.891174			0.638374	1.71906	0.56338	0.844315	0.480489			1.19654	0.44	0.429825			3.99739	0.664036	3.48631	1.69327	0.145
	30.0813	28	20.7317		65.0406	68	73.1707								0.265957	0.811543	1.49642			1.21937	0.600096	0.79863	0.867638	0.708039			0.807175	0.428	0.503509			2.55051	0.192204	2.1757	2.20481	0.035
	26.3158	14.1026	27.1739		65.7895	75.641	68.4783								0.202553	1.57031	0.952973			0.961148	0.933588	1.67948	0.650729	1.1039			0.63874	0.602	0.64386			1.86809	1.4133	2.8944	1.61468	0.072
															0.452128	1.26714	0.352888			1.05081	0.797898	0.758279	0.654227	0.454161			1.00623	0.554	0.710526			2.68717	1.29508	2.28159	1.92031	0.012
															0.252314	0.79545	1.14914			0.545129	0.917344	1.45794	0.283382	0.362953			0.64749	0.44	0.629825			1.96993	1.0842	4.20143	1.23599
															0.282713	1.33741	1.05143			1.42977	0.770186	2.0472	0.58309	0.662906			1.08936	0.604	0.654386			2.33868	0.579688	2.39029	3.03279
															0.428843	1.09515	1.1674			0.945607	0.856187	0.870955	1.16968	0.733427			1.7631	0.508	0.422807			4.11739	1.46143	1.36604	0.72955
															0.287673	0.695611	0.532099			0.438733	0.641185	0.417967	0.709038	0.583921			1.25342	0.564	0.449123			4.22074	1.50321	1.53201	0.518363
															0.826184	0.482315	1.0334			0.918111	1.0989	0.592311	1.54169	0.369535			0.962485	0.804	0.492982			1.38135	1.51484	1.2503	1.78306
															0.643271	0.579678	0.459863			1.48356	0.856187	0.583936	0.699708	0.561354			0.848737	0.422	0.496491			2.33868	0.929556	1.28102	4.03006
															0.398936	0.772379	0.613145			0.614465	0.580984	1.27903	1.68513	1.15186			0.850924	0.828	0.485965			4.11409	0.153549	0.91374	2.79589
															0.569176	0.889341	1.01909			1.79199	0.735786	0.472783	0.753353	0.267043			1.25779	0.866	0.538596				2.01624	1.96034	3.88769
															0.406835	1.09371	0.438937			1.05678	1.33779	1.46174	2.24023	0.57922			0.964672	0.61	0.566667				2.27474	3.53981	2.19412
															0.277673	0.690386	0.390814			1.00418	1.11801	0.532927	0.406997	0.398684			0.693427	0.696	0.640351				1.73587	3.6415	2.05989
															0.31016	0.97635	0.789083			1.30066	0.580029	0.870194	1.34344	0.631876			1.18779	0.678	0.510526				2.50068	1.62513	2.24029
															0.459109	1.23072	0.715698			0.469815	0.351648	0.944804	0.564431	0.297132			0.997484	0.65	0.550877				3.20207	4.09225	1.05246
															0.479468	0.882926	0.535407			0.463837	0.761586	0.618196	1.15452	0.458862			0.977797	0.642	0.568421				0.673113	2.90238	2.73806
															0.349814	0.749968	1.44122			1.17274	1.01099	1.07118	0.816327	0.308416			1.17029	0.56	0.535088				1.43802	4.59134	0.863418
															0.261941	0.811543	1.0559			0.750747	1.19732	0.544347	0.630904	0.585802			0.901236	0.596	0.508772					2.26756	2.54578
															0.261941	0.749968	0.658423			0.463837	1.23937	0.413399	0.37551	0.561354			0.907798	0.582	0.526316					2.83699	1.24801
															0.321356	1.09515	0.73832			1.1835	0.798853	1.3209	2.14694	0.542548			0.702177	0.366	0.587719					1.77163	3.42738
															0.454468	1.534	0.390814			1.34608	0.47205	0.485725	0.630904	0.735308			0.955923	0.406	0.55614					1.50544	1.43859
															0.324641	0.784984	0.459863			0.522415	0.908743	1.05139	0.862974	0.716502			1.06092	0.57	0.64386					1.98513
															0.494707	0.910595	1.5466			1.93186	0.128046	0.670727	0.773178	0.80771			0.601553	0.61	0.496491
															0.531915	0.753392	0.758732			0.980275	0.737697	0.711077	0.492128	0.470146			1.14186	0.474	0.410526
															0.773112	0.518473	0.582691			1.86133	0.685141	0.502474	2.38367	0.582981			0.848737	0.498	0.587719
															0.454468	0.865788	0.494327			0.394501	0.436694	1.02094	0.827988	0.615891			0.66499	0.726	0.477193
															0.465239	0.592894	0.682948			1.01614	0.813187	0.491054	0.663557	0.568876			0.888111	0.472	0.670175
															0.652008	1.34318	1.48696			1.08428	0.568562	0.967644	1.20816	0.565115			1.17467	0.48	0.7
															1.26798	1.20053	0.899709			0.702929	0.641185	0.553483	0.770845	0.90362			1.02155	0.488	0.491228
															0.323551	0.844019	0.51868			0.869097	0.344959	0.355539	0.562099	0.604607			0.759051	0.648	0.601754
															0.452128	0.422926	1.39861			1.23252	0.256092	0.558812	0.594752	0.625294			0.938423	0.642	0.529825
															0.884082	0.856174	0.85964			0.96832	0.863832	0.766654	0.723032	0.434415			1.16154	0.436	0.675439
															0.333245	0.777717	0.5897			0.567842	0.376493	0.723258	0.894461	1.11801			0.877174	0.566	0.67193
															0.87484	1.34011	0.806752			0.48416	0.770186	1.19909	1.23848	0.77292			0.730614	0.9	0.649123
															0.324641	0.893408	0.884559			1.21697	0.718586	1.37952	0.916618	0.32158			1.11123	0.618	0.496491
															0.395372	0.893987	0.418389			0.530783	1.0473	0.844309	0.862974	0.454161			0.861862	0.85	0.612281
															0.454468	1.2155	0.706615			0.73162	0.420449	0.487248	1.78192	0.779502			1.09592	0.446	0.552632
															0.31129	0.848907	0.956041			1.20144	0.623985	1.01028	0.882799	0.436295			1.12217	0.49	0.550877
															0.267287	0.762267	0.630163			1.50508	0.554228	0.538257	1.49504	0.268923			1.0828	0.538	0.821053
															0.369481	0.722572	0.67515			0.94202	0.705208	0.902931	1.10204	0.446638			0.671552	0.666	0.736842
															0.413737	0.683617	0.438937			1.51345	0.435738	0.549676	1.63382	0.268923			0.800612	0.562	0.587719
															0.425532	0.851334	0.567369			0.900179	0.843765	1.67948	1.17434	0.531265			0.800612	0.558	0.745614
															0.168205	1.15934	0.941183			2.0801	0.803631	0.274838	0.713703	0.286789			1.17467	0.576	0.657895
															0.511582	1.09515	0.599589			1.23371	0.393693	0.778074	0.882799	0.761636			1.18123	0.498	0.664912
															0.41629	1.08088	0.685518			1.76928	0.570473	0.795584	0.58309	0.681711			1.18342	0.558	0.415789
															0.300891	0.804502	0.632014			1.08308	0.550406	0.81614	0.471137	0.206864			0.769988	0.682	0.785965
															0.471277	1.18579	0.490763			1.67603	0.162446	0.245147	0.979592	0.880113			1.05655	0.62	0.84386
															0.345745	1.31833	0.897087			0.609683	1.05112	0.7933	0.668222	0.496474			0.94936	0.67	0.92807
															0.907766	0.740241	0.919726			0.633592	0.675585	0.388276	0.516618	0.594264			0.759051	0.736	0.866667
															0.542447	1.53973	1.09736			0.684997	1.05399	1.03083	0.609913	1.30607			0.888111	0.662	0.5
															0.693537	1.17748	1.43959			1.14883	0.56474	0.56338	0.609913	0.731547			0.728426	0.664	0.815789
															0.373285	1.17352	0.567369			1.06157	0.675585	0.809288	0.819825	0.529384			0.938423	0.824	0.459649
															0.538524	0.804502	0.583702			0.783025	0.780698	0.708032	0.703207	0.555712			0.671552	0.622	0.926316
															0.511582	0.803859	0.829032			1.22415	0.432871	0.891511	0.77551	0.789845			1.4481	0.902	0.533333
															0.844814	0.749968	0.748603			1.65212	0.461538	0.886182	0.466472	0.493653			1.35623	0.658	0.526316
															0.632168	1.32302	1.23441			0.661088	1.14477	0.554244	1.78192	0.90268			1.25998	0.586	0.715789
															0.452128	0.819775	0.60641			0.644351	0.792164	1.08717	0.909621	0.602727			0.874986	0.746	0.584211
															0.594694	0.874695	0.689786			0.667065	0.979455	0.67225	0.699708	0.615891			0.907798	0.426	0.545614
															0.666489	0.692621	0.910728			0.502092	0.367893	0.387514	1.10204	0.302774			0.914361	0.716	0.510526
															0.716117	1.06886	0.487147			1.17394	0.473005	0.771222	1.14286	0.941232			1.15061	0.726	0.647368
															0.740878	0.752717	0.459863			1.58996	0.411849	0.757518	0.699708	0.571697			1.08498	0.966	0.617544
															0.459109	0.874695	0.433556			0.554692	0.461538	0.583936	0.769679	0.51622			1.18342	0.858	0.791228
															0.357806	0.9391	0.926084			0.552301	0.575251	0.415683	0.559767	0.306535			1.36279	0.91	0.514035
															0.564176	1.15979	0.316007			0.821279	0.557095	0.865626	0.630904	0.413728			1.12654	0.71	0.680702
															0.538524	1.09986	0.863051			0.922893	0.720497	1.33308	0.654227	0.343206			1.25561	0.66	0.414035
															0.568551	0.910032	0.836778			0.60012	0.695652	0.833651	0.939942	0.630936			1.30154	0.828	0.775439
															0.881277	0.777717	0.872528			0.526001	1.04539	0.753711	0.640233	0.417489			0.964672	1.056	0.535088
															0.565439	1.34166	0.824045			0.669456	0.685141	0.36772	0.956268	0.3874			0.951548	1.276	0.735088
															0.513644	1.0923	0.952356			1.40705	0.516006	0.295394	0.724198	0.48237			1.0303	0.75	0.538596
															1.19088	1.16513	0.377035			0.621638	0.41376	0.784164	1.09271	0.357311			0.916548	0.698	0.454386
															0.713644	1.19015	0.487147			0.866707	1.11801	1.01637	0.700875	0.328162			0.623428	1.08	0.431579
															0.282713	0.796109	0.969477			1.19785	0.653607	0.748382	1.66297	0.42031			1.26654	1.358	0.496491
															0.524548	0.932476	0.867798			0.980275	0.298137	0.457556	0.791837	1.39163			1.25561	1.054	0.682456
															0.698112	0.98426	0.58168			0.998207	0.419494	0.837457	0.538776	0.532205			1.15061	0.728	0.617544
															0.752713	1.09515	0.829032			0.370592	0.878165	0.456795	0.769679	1.17819			0.874986	0.586	0.496491
															0.373285	1.08804	0.950506			1.15959	0.51505	0.716407	0.471137	0.508698			1.47216	0.614	0.617544
															0.479468	1.00145	0.751722			1.55409	0.352604	0.618196	0.929446	0.757875			0.881549	1.004	0.568421
															0.356822	1.38712	0.825467			1.30066	0.680363	0.551199	0.521283	0.564175			1.10905	0.674	0.473684
															0.622593	0.868762	0.833967			0.487747	0.667941	0.646365	1.02624	0.470146			1.38248	0.674	0.357895
															0.672819	1.23701	0.897087			0.620442	1.32633	0.746098	0.489796	0.529384			0.824675	0.466	0.485965
															0.555332	1.02339	0.757172			0.459056	0.72623	0.807004	0.458309	0.847203			1.06092	0.894	0.4
															0.538524	1.11987	0.613145			0.726838	0.576206	1.08184	0.368513	0.200282			1.68654	0.99	0.55614
															0.501809	1.35087	0.694036			0.847579	0.830387	0.353255	0.746356	0.244476			0.857487	0.72	0.74386
															0.387234	0.614309	0.943051			0.694561	0.478739	1.18614	1.42391	0.346027			0.995297	0.814	0.496491
															0.485332	0.906045	0.688946			0.769874	0.33827	0.365436	0.678717	0.626234			0.842174	1.294	0.464912
															0.465239	0.774373	0.989254			0.555888	0.444338	2.08451	0.56793	0.867889			0.997484	0.758	0.403509
															0.620878	1.09749	0.825467			0.772265	0.389871	0.573278	1.72595	0.302774			0.822487	0.586	0.585965
															0.428843	1.30096	0.429477			0.798565	0.417582	0.545108	0.77551	0.339445			0.409056	0.868	0.473684
															0.52387	1.3195	0.932408			0.910938	0.171046	0.716407	0.746356	0.575458			0.713114	0.986	0.385965
															0.756928	1.5013	1.31237			0.839211	0.57334	1.43053	0.677551	0.188058			1.1178	0.966	0.512281
															0.287673	1.13773	1.78925			1.74895	1.16484	0.622002	0.466472	0.396803			0.914361	0.882	0.473684
															0.681184	1.06158	0.522074			0.711297	0.333493	1.0316	0.981924	0.38552			0.997484	0.92	0.501754
															0.851476	0.868762	1.61133			2.02391	0.812231	0.404263	0.82449	0.432534			1.41091	0.75	0.398246
															0.440239	1.05326	0.741508			0.946802	0.28667	0.641035	1.44956	0.470146			0.671552	0.544	0.803509
															0.464468	1.48223	0.87856			0.720861	0.728141	0.876285	0.663557	0.370475			0.892486	1.176	0.464912
															0.587513	1.23114	1.01909			0.750747	1.10463	0.86791	0.594752	0.61401			0.907798	0.88	0.426316
															0.547646	1.02542	0.907506			1.03048	0.997611	1.14123	0.74519	0.279267			0.857487	0.582	0.454386
															0.630492	0.638248	0.962177			1.01733	0.859054	0.90826	0.782507	0.415609			0.905611	0.616	0.421053
															0.761582	0.798698	1.13938			1.29468	0.513139	1.24553	0.634402	0.498354			0.579678	0.842	0.357895
															0.405971	0.733232	1.13577			1.02809	0.41376	1.52265	1.77959	0.422191			0.905611	0.996	0.615789
															0.392686	0.973167	0.781611			0.516438	0.73483	0.702703	0.536443	0.455101			1.09811	0.632	0.449123
															0.392686	0.967299	0.867798			0.552301	0.271381	0.831367	0.541108	0.5811			0.730614	0.48	0.642105
															0.392686	0.40926	1.23822			1.16916	0.479694	0.558051	0.890962	0.440997			0.7853	0.774	0.629825
															0.392686	1.13683	0.752511			0.411237	0.236025	0.415683	0.577259	0.137283			0.955923	0.848	0.578947
															0.590519	1.45585	0.720617			1.49193	0.37936	0.849638	0.406997	0.132581			0.671552	0.91	0.777193
															0.282713	1.6183	0.72629			0.407651	0.409938	0.260373	0.749854	0.45322			0.842174	0.774	0.598246
															0.37234	1.52759	1.27974			0.922893	0.206402	0.731633	0.951603	0.394922			0.680302	0.668	0.824561
															0.464468	0.909469	1.11647			0.794979	0.925944	0.515417	0.541108	0.301834			0.667177	1.12	0.726316
															0.614016	1.13773	0.994002			1.211	0.380315	0.293871	0.794169	0.602727			1.04342	0.818	0.715789
															0.41629	1.27325	0.617926			0.341901	0.352604	0.823753	0.538776	0.594264			0.96686	0.642	0.631579
															0.455239	0.909469	0.914602			0.515242	0.451027	0.507042	0.916618	0.425952			1.25998	0.566	1.08421
															0.513644	1.18622	0.549477			0.359833	0.391782	0.51161	0.916618	0.343206			0.8203	1.12	0.577193
															0.490399	1.35087	0.943051			0.621638	0.516006	0.30453	0.837318	0.302774			0.82905	0.728	0.910526
															0.445824	1.07079	0.583702			0.504483	0.519828	0.878569	0.636735	0.54913			0.853112	1.014	0.72807
															0.452912	1.04588	0.87856			1.6581	0.36216	0.992767	0.818659	0.412788			0.640927	0.554	0.659649
															0.537859	0.934695	0.306581			0.219964	0.628763	0.650171	0.613411	0.439116			0.542492	0.362	0.554386
															0.600027	1.58863	0.574567			0.28691	0.665074	0.618196	0.752187	0.428773			0.903423	0.842	0.529825
															0.464468	1.19621	0.651243			0.263001	0.498806	0.583936	0.744023	0.656323			0.734989	0.728	0.470175
															0.464468	1.08088	0.310386			0.332337	0.387004	0.56338	0.906122	0.601787			0.748113	0.458	0.473684
															0.383564	1.11061	0.487147			0.478183	0.881988	0.56338	1.20467	0.455101			0.846549	0.416	0.591228
															0.785811	1.20825	0.383222			0.887029	0.558051	1.39779	0.972595	0.713681			0.699989	0.658	0.564912
															0.620878	1.38301	0.899709			0.909743	0.692785	0.639513	0.86414	0.428773			1.06967	1.086	0.514035
															0.585705	1.98526	0.800171			0.669456	0.707119	0.454511	1.13703	0.535026			0.809362	0.682	0.631579
															0.750824	0.752717	0.582691			0.480574	0.632585	0.575561	0.88863	0.594264			0.979985	0.682	0.554386
															0.762048	0.856174	1.07628			0.814106	0.580984	0.646365	0.726531	0.590503			0.995297	0.762	0.5
															0.571037	0.88701	1.23441			0.359833	0.539895	0.824515	0.559767	0.429713			1.13748	0.696	0.552632
															0.399827	1.04686	0.390814			1.27316	0.243669	0.389037	0.86414	0.752233			1.10905	0.614	0.510526
															0.575359	1.98863	0.607369			0.963539	0.301959	0.5748	0.77551	0.545369			0.920923	0.852	0.712281
															0.921689	1.28013	0.998132			0.492528	0.547539	0.452227	0.980758	0.630936			0.791863	0.792	0.461404
															0.420519	1.11617	0.617926			0.791393	0.752986	0.382185	1.0274	0.446638			0.835612	0.492	0.712281
															0.538524	0.972106	0.773299			0.765093	0.313426	0.506281	1.21516	0.479549			0.8203	0.858	0.712281
															0.658484	1.05474	0.881234			0.341901	0.214047	0.628093	0.052478	0.532205			0.997484	0.774	0.578947
															0.52992	0.834775	0.833967			0.847579	0.635452	0.510849	0.86414	0.695816			1.09154	0.776	0.547368
															0.387234	1.58342	0.652151			0.759115	0.487339	0.436239	0.559767	0.61213			0.81155	0.778	0.398246
															0.625984	0.777042	0.735938			0.438733	0.419494	0.682147	0.306706	0.598025			0.77655	0.75	0.608772
															0.465239	0.446704	0.814722			0.320383	0.86861	0.701941	0.388338	0.339445			0.818112	0.648	0.826316
															0.538524	0.990547	0.73832			1.06157	0.232203	0.368481	0.549271	0.415609			1.23811	0.778	0.970175
															0.383564	1.27649	0.689786			0.314405	0.206402	0.462885	1.07522	0.790785			0.901236	0.754	0.745614
															0.31016	0.756817	1.07573			0.264196	0.393693	1.27141	1.31312	0.555712			1.14623	0.908	0.449123
															0.516396	0.688135	0.665518			0.676629	0.33827	0.408831	0.368513	0.455101			0.77655	0.91	0.745614
															0.699628	1.21039	0.705793			0.628811	0.47205	0.830605	0.517784	1.20827			0.853112	0.858	1.02632
															0.968098	0.823553	0.720617			1.29468	0.305781	0.635706	0.594752	0.527504			0.787488	0.776	0.735088
															0.511582	0.733232	1.40699			0.319187	0.393693	1.57442	0.753353	1.21486			0.807175	0.676	0.57193
															0.616888	1.31243	1.47227			0.383742	0.393693	0.429387	0.723032	0.369535			0.993109	0.818	0.694737
															0.616888	0.862797	0.889854			0.408846	0.488294	1.07499	0.633236	1.19417			1.22498	0.694	0.663158
															0.454468	1.13683	1.27974			0.321578	0.757764	0.789494	0.396501	0.546309			0.575304	0.934	0.657895
															0.891649	0.722572	1.10377			0.552301	0.435738	0.749144	0.417493	0.491772			0.693427	0.532	1.01579
															0.555332	1.06498	1.39861			0.717274	0.191113	0.845832	1.21283	0.287729			0.671552	1.146	0.859649
															0.706662	0.965161	0.781611			1.31022	0.531295	1.07727	0.489796	0.831218			0.64749	0.526	0.712281
															0.569176	1.16158	0.969477			0.215182	0.516006	0.954701	0.398834	0.827457			0.818112	0.808	0.722807
															0.587513	1.0004	1.39188			0.215182	0.365026	0.489532	0.489796	0.566055			0.822487	0.748	0.926316
															0.320253	1.63355	0.856898			0.333533	0.554228	0.842786	0.221574	0.273625			0.824675	0.89	0.691228
															0.387234	1.12172	1.83241			0.320383	0.731964	1.09707	0.606414	0.642219			0.730614	0.4	0.733333
															0.531915	0.796109	0.936178			0.325164	1.09986	0.818424	1.0274	0.490832			0.640927	0.534	0.691228
															0.207713	0.753392	1.03112			0.417215	0.181558	0.743814	0.333528	0.816173			0.846549	0.774	0.566667
															0.580864	0.874695	0.770249			0.436342	0.635452	0.776551	0.303207	0.634697			0.623428	0.996	0.664912
															0.370439	0.841559	0.67515			0.355051	0.611562	0.657023	0.382507	0.32158			0.586241	0.604	0.496491
															0.516396	0.705193	0.524319			0.449492	0.473005	1.23335	0.536443	0.559473			0.671552	0.536	0.636842
															0.429668	1.13773	0.899709			0.272564	0.334448	1.51808	0.608746	0.708039			0.699989	0.704	0.74386
															0.370439	0.91963	0.752511			0.865511	0.813187	0.615912	0.677551	0.559473			0.730614	0.478	0.698246
															0.508112	1.28778	0.856898			0.406455	0.462494	0.716407	0.374344	0.67795			1.01936	0.828	0.912281
															0.395372	0.998344	0.840291			0.621638	0.507406	0.639513	0.326531	0.282087			0.944985	0.778	0.64386
															0.501809	0.932476	1.33851			0.383742	0.429049	0.812333	1.46939	0.526563			0.857487	0.622	0.940351
															0.508112	0.718987	0.901662			0.559474	0.427138	0.716407	0.746356	0.434415			0.61249	0.582	0.692982
															0.667021	0.772379	1.21715			0.450687	0.365026	0.934907	0.317201	0.681711			0.769988	0.622	0.74386
															0.761582	1.07849	1.51164			0.649133	0.249403	0.9311	0.541108	0.584861			0.643115	0.8	0.563158
															0.346769	1.21039	0.907506			0.614465	0.611562	0.863342	0.459475	0.655383			0.951548	0.758	0.624561
															0.399827	0.651077	0.800171			0.436342	0.270425	1.06357	0.663557	0.833098			0.864049	0.688	0.784211
															0.686356	0.997299	1.13318			0.702929	0.297181	0.676056	1.18484	0.601787			0.971235	0.916	0.712281
															0.632168	1.51365	0.986889			0.355051	0.507406	0.830605	0.840816	0.647861			0.704364	0.742	0.538596
															0.59766	0.690386	1.23393			0.597729	0.352604	0.560335	0.577259	0.743771			0.63874	0.68	0.577193
															0.429668	0.990547	1.23584			0.341901	0.230291	1.21964	1.1277	0.506817			0.769988	0.792	0.796491
															0.706662	0.844019	1.40572			0.321578	0.435738	0.51161	0.676385	0.362953			0.914361	0.66	0.519298
															0.420519	1.16867	0.926084			0.980275	0.408982	1.10925	0.759184	0.462623			0.608115	0.584	0.712281
															0.89363	0.873505	1.02884			0.768679	0.41376	0.899124	0.494461	0.362012			0.769988	0.674	0.575439
															0.380798	1.67109	1.02828			0.454274	0.244625	0.66083	0.397668	0.38552			0.866236	0.986	0.517544
															0.464468	1.19145	1.10164			0.430365	0.493072	0.63799	0.396501	0.266102			0.929673	0.776	0.608772
															0.357806	1.36002	0.833967			0.932457	0.658385	1.02018	1.14636	0.555712			0.721864	0.906	0.807018
															0.499694	0.659759	1.23822			0.290496	0.466316	0.937952	0.422157	0.80771			0.573116	0.802	0.664912
															0.985479	1.44838	1.01505			0.60251	0.316292	0.334983	0.295044	0.410907			0.730614	0.712	0.350877
															0.383564	0.702267	0.873865			0.239091	0.316292	0.421013	0.606414	0.306535			0.682489	0.726	0.817544
															0.616888	1.12587	0.893813			0.355051	0.478739	0.819947	0.475802	0.329102			0.769988	0.588	0.573684
															0.41629	0.777717	0.956041			0.278542	0.391782	0.554244	1.00758	0.361072			0.907798	0.458	0.519298
															0.426356	0.678296	0.822622			0.482965	0.215958	0.518462	0.979592	0.48237			0.678114	0.61	0.491228
															0.426356	1.30056	0.941183			1.03527	0.325848	1.05139	1.1207	0.319699			0.614678	0.532	0.659649
															0.501809	1.22018	0.994002			0.57621	0.196847	0.839741	0.361516	0.464504			0.673739	0.8	0.733333
															0.698112	0.718987	1.13162			0.573819	0.917344	1.1633	0.981924	0.556653			0.680302	0.828	0.842105
															0.690465	1.06498	1.13938			1.052	0.486383	0.398173	0.962099	0.748472			0.682489	0.882	0.55614
															0.265957	0.845852	1.16588			0.726838	1.19159	0.334222	0.51312	0.460743			0.934048	0.728	0.596491
															0.405093	1.07849	0.686375			0.439928	0.899188	0.635706	0.981924	0.402445			0.835612	0.712	0.712281
															0.345745	1.04982	0.514139			1.88524	0.557095	0.39056		0.583921			0.557804	0.776	0.570175
															0.470532	0.907749	0.858955			1.17752	0.535117	0.640274		0.338505			0.63874	0.658	0.515789
															0.286449	0.819775	0.732734			1.29109	1.0473	0.845832		0.310296			0.748113	0.6	0.657895
															0.585705	0.967299	0.446907			0.847579	0.746297	0.727065		0.513399			0.66499	0.642	0.959649
															0.561037	0.718987	0.490763			0.939629	1.49737	0.851161		0.620592			0.923111	0.656	1.0614
															0.542447	1.14498	0.754841			0.723252	0.84472	0.433194		0.475787			0.559991	0.624	0.914035
															0.522527	1.07465	0.466204			0.408846	0.747253	0.36772		0.524683			0.485617	1.132	0.764912
															0.614016	0.865788	1.54584			0.604901	0.78452	0.456795		0.410907			0.8203	0.676	0.889474
															0.553418	0.82418	1.07136			0.998207	0.948877	0.472783		0.398684			0.584053	0.774	0.926316
															0.426356	0.740241	0.83467			0.789002	0.622074	0.360868		0.850024			0.461555	0.858	0.942105
															0.618604	0.707395	0.591688			0.719665	0.825609	0.673772		0.48237			1.16592	0.518	0.619298
															0.455239	0.874695	0.514139			1.57203	0.62494	0.313666		0.379878			0.559991	0.674	0.829825
															0.271223	1.34318	0.952356			1.20382	1.36264	0.404263		0.863188			1.11342	0.694	0.398246
															0.611702	0.88701	0.62922			0.475792	0.788342	1.19376		0.989187			0.81155	0.996	0.780702
															0.522527	0.88701	0.773299			1.28392	1.01481	0.424819		0.362953			0.914361	0.644	0.422807
															0.452128	0.681334	1.27237			0.427974	1.07597	1.06357		0.29149			0.555616	0.68	0.942105
															0.320253	0.941302	0.766427			0.893007	1.42093	0.321279		0.51716			0.857487	0.716	0.515789
															0.465239	0.836013	0.62922			0.778243		0.383708		0.251998			0.614678	0.728	0.664912
															0.748949	0.823553	0.532099							0.35637				0.742	0.8
															0.594694	1.12953	0.412734							0.45134				1.094	1.02105
															0.616888	1.19492	1.05143							0.383639				0.764	1.07895
															0.693537	1.26674	0.856898											0.68	0.984211
															0.735598	1.13773	0.632014											0.566	0.647368
															0.614016	0.777042	0.598595											0.534	0.540351
															0.425532	0.675241	0.535407											0.776	0.491228
															0.522527	1.15264	0.773299											0.802	0.777193
															1.01935	0.707395	0.962177											0.53	1.05614
															0.537859	0.659759	0.459863											0.792	0.891228
															0.522527	1.00915	0.515287											1.226	1.00877
															0.639402	0.742347	0.694036											0.834	0.629825
															0.531915	0.740241	0.825467											0.584	0.721053
															0.585705	0.758875	0.552682											0.658	0.501754
															0.564176	0.728987	0.51868											0.72	0.35614
															0.508112	0.906045	1.10536											0.86	0.638596
															0.361742	0.579678	0.92545											0.614	0.501754
															0.878059	0.782347	0.981508											0.848	0.708772
															0.614016	0.773039	1.13938											0.8	0.547368
															0.699628	0.591158	0.823342											0.614	0.659649
															0.267287	0.841559	0.651243											0.64	0.791228
															0.479468	0.920756	0.773299											0.694	0.617544
															0.459109	0.848907	0.699092											0.59	0.994737
															0.40246	0.773039	0.959726											0.64	0.403509
															0.265957	0.841559	1.04864											0.86	0.585965
															0.346769	0.823553	1.09092											0.854	0.492982
															0.380798	0.865788	1.14965											0.8	0.591228
															0.828324	0.764293	0.658423											0.748	0.682456
															0.485332	1.07849	0.789083											0.61	0.682456
															0.271223	0.806431	0.352888											0.842	0.584211
															0.464468	0.96463	0.364353											0.79	0.650877
															0.442646	0.783006	0.658423											0.864	0.505263
															0.432952	0.845852	1.04247											0.622	0.759649
															0.43863	1.02188	0.905553											0.648	0.785965
															0.534574	0.844019	0.637566											0.61	0.614035
															0.940306	0.891672	0.562159											0.858	0.638596
															0.559149	0.851334	0.665518												0.596491
															0.376117	1.00145	0.843068												0.629825
															0.479468	1.06886	0.969477												0.35614
															1.11987	0.882926	1.28478												0.533333
															0.622593	0.836013	0.877892												0.659649
															0.33641	0.915129	0.904919												0.533333
															0.881277	0.956013	0.982108												0.594737
															0.594694	0.91963	0.533213
															0.594694	1.26714	1.26403
															0.479468	0.829807	1.0631
															0.984402		1.17942
															0.440239		0.922913
															0.826184		1.08391
																	0.800171
																	1.01909
																	1.32307
																	0.650334
																	0.843068
																	1.02713
																	0.965827

## Sheet: Fig.4
4g	Vector	PFN1WT	PFN1S137A	PFN1S137D	PFN1Y59A			4a	Vector	WT	S137A	S137D	Y59A		4b	shCtrl	shPFN1#1	shPFN1#3	shPFN1#3-WT	shPFN1#3-S137D		4c	sgCtrl	sgXPO6#1	sgXPO6#2		4d	Vector-HU	HU	HU+Mirin	HU+C5	HU+Mirin+C5		4e	Vector	NLS-Pfn1	NLS-Pfn1 S137D	NES-Pfn1		4k	shCtrl	shPFN1#1	shPFN1#3	shPFN1#3-WT	shPFN1#3-S137D	4l	Ctrl	PFN1WT
	2.27808	1.30329	2.82816	2.27215	1.24459			CIdU/IdU	0.877833	1.2125	0.523024	1.30848	0.417815		CIdU/IdU	0.426554	0.451746	0.446956	0.54857	0.459364		CIdU/IdU	0.927928	0.742011	0.632892		CIdU/IdU	1.07515	0.623517	0.964321	1.30249	1.3596		CIdU/IdU	0.783232	0.613553	1.01336	0.848888			5	14	84	21	15		12	2
	1.56189	1.45977	1.21226	1.54421	1.65276				0.425615	1.10125	0.396816	0.630508	0.300106			0.435181	0.995474	0.759675	1.02875	1.13954			0.781982	1.0491	0.960249			1.17399	0.559562	0.807722	0.633689	1.88766			0.593491	0.628205	0.711734	0.777295			4	15	25	25	29		7	3
	2.30805	1.63231	1.02114	2.35294	1.25416				0.738917	0.4275	0.35361	0.305085	0.347826			0.337221	0.829334	0.938085	0.633254	0.437085			0.859459	0.710834	0.600156			0.883378	0.378023	1.51222	0.710872	0.901578			0.65968	0.5	0.582088	0.749169			12	26	35	36	11		7	7
	2.16655	2.1136	1.42737	2.01596	1.99893				0.780296	0.84375	0.536669	0.645763	0.443266			0.378766	0.435161	1.15684	0.478097	1.19203			1.39279	0.707716	0.807482			1.14536	0.566094	0.57343	0.885513	0.652539			0.452289	0.741758	0.706443	0.818205			19	11	48	28	15		3	5
	1.81061	1.55887	1.77779	1.43678	1.59101				0.982759	0.575	0.378624	0.847458	0.181336			0.350575	0.43964	0.798211	1.6941	0.582774			0.882883	0.542479	0.646921			1.52252	0.432464	0.518948	0.808643	0.645876			0.388307	0.864469	0.635005	0.907696			27	29	39	30	21		5	12
	2.89667	1.47306	1.69041	2.24673	1.31103				0.279311	0.6425	0.56282	0.611864	0.312831			0.344917	0.59101	0.972936	0.570921	1.23726			1.06306	0.678098	0.579891			0.884881	0.261345	0.695376	0.688083	1.9668			0.269167	0.478022	0.727609	0.744055			4	25	63	23	15		9	4
	2.25939	1.6327	1.92437	1.69981	0.980928				0.719705	1.1525	0.391131	0.481356	0.370095			0.284456	0.49527	0.552737	0.303267	0.499717			0.583784	0.600156	0.788776			0.949122	0	0.873223	0.692015	0.671064			0.575841	0.46337	0.492129	0.761953			4	11	50	12	24		4	12
	1.50446	1.89814	1.38273	2.17563	1.04947				1.2133	0.7825	0.322911	0.988136	0.23754			0.23005	0.417901	0.654417	0.367759	0.495954			0.614414	0.837101	0.55339			1.1372	0.217439	0.332932	1.33464	0.811712			0.542747	0.531136	0.695859	0.76451			24	45	30	19	43		8	10
	1.92726	1.72081	1.49775	1.72476	1.10954				1.11133	0.325	0.20921	0.484746	0.347826			0.29576	0.563821	1.3901	0.650118	0.933551			1.07207	0.974279	0.589244			0.772664	0.567034	0.66866	0.941209	0.917341			0.800883	0.465201	0.404815	0.820762			35	14	44	53	54		2	13
		1.23132	1.32526						0.83202	0.63	0.372939	0.625424	0.323436			0.313704	0.604949	0.664318	0.546723	1.12299			0.585586	0.844895	0.657833			0.934539	0.349125	0.629698	0.793824	1.84143			0.805295	0.626374	0.566212	0.818205			18	17	39	40	28		2	5
									0.715271	1.2775	0.468448	1.04576	0.345705			0.238457	0.557698	0.76224	0.642265	0.859753			0.927928	0.484801	0.600156			1.25141	0.507374	0.40547	0.515655	0.85827			0.65968	0.558608	0.478899	0.75684			33	20	40	41	19		1	7
4h	shCtrl	shPFN1#1	shPFN1#3						0.70936	0.43625	0.26606	1.81186	0.342524			0.29279	0.308504	1.14094	0.330988	0.824912			0.722523	0.399065	0.780982			1.4967	0.305802	0.354575	0.582368	0.763286			0.765582	0.758242	0.571504	0.772181			23	22	54	13	18		11	4
	1.8999	1.17083	3.45602						0.734482	1.0925	0.291074	0.289831	0.276776			0.29279	0.651793	0.55037	0.430456	0.990035			0.578378	0.832424	0.676539			0.863095	0.739887	0.476331	0.463709	1.21432			0.783232	0.608059	0.563567	0.75684			14	35	95	33	15		8	12
	1.01625	2.8493	2.7189						0.314778	1.0125	0.166003	1.23729	0.174973			0.267819	0.775536	0.792466	0.541119	0.707597			0.571171	0.886984	0.462977			0.678676	0.566094	0.355625	0.78739	1.12323			0.589079	0.501832	0.642942	0.810534			2	48	18	36	30		11	4
	1.38768	4.42432	2.75746						0.719705	1.13375	0.515065	1.46271	0.331919			0.340452	0.426045	0.491472	0.447398	0.886219			0.367568	1.07404	0.628215			0.976265	0.410016	0.491714	0.755734	2.24549			0.849421	0.510989	0.706443	0.744055			7	17	35	9	17		6	4
	1.01907	2.60024	3.70288						1.07586	0.37125	0.295623	1.60339	0.511135			0.392935	0.608191	0.938085	0.723009	0.954717			0.614414	0.815277	0.654716			0.875327	0.378023	0.251462	1.85227	1.57167			0.93326	0.489011	0.595317	0.848888			11	23	7	23	15		4	5
	1.40199	2.50954	2.80218						0.8867	0.59375	0.38772	0.976271	0.675504			0.340452	0.532498	0.411996	0.28128	1.23876			0.518919	0.64848	0.886984			1.1407	0.453809	0.470835	0.552482	0.68374			0.878103	0.540293	0.592671	0.744055			36	62	59	10	19		8	3
	2.51517	3.20322	1.64946						0.582266	1.39	0.402501	1.31017	0.218452			0.172453	0.533422	0.333135	0.465186	1.37989			0.969369	0.639127	0.696804			1.50231	0.527682	1.19295	0.755291	0.800093			0.822945	0.571429	0.912819	0.675019			30	47	75	24	13		5	7
	2.87677	2.42665	2.43002						0.40197	0.30375	0.643547	0.698305	0.630965			0.299441	0.538904	0.368491	0.369592	0.919399			0.585586	0.879189	0.592362			1.10481	0.454959	0.609883	0.500302	0.510266			0.783232	0.494505	0.666755	0.68269			49	65	35	43	16		5	7
	1.88879	2.14586	1.58291						0.857143	1.06125	0.436612	0.955932	0.459173			0.254424	0.89148	0.560939	0.625193	0.77818			0.679279	0.904131	0.698363			0.782917	0.261345	0.537945	0.847944	0.599725			0.710425	0.580586	0.896944	0.687804			25	21	17	16	23		12	1
	2.16352	1.91426	2.02501						0.394582	0.90875	0.801592	0.545763	0.445387			0.422946	0.532498	0.632087	0.435917	1.06535			0.704505	0.712393	0.799688			1.11199	0.30752	0.561633	1.37247	0.418938			0.732488	0.549451	0.833444	0.754283			45	18	20	24	24		5	6
	2.65937	2.47748	4.86947						0.495074	0.57	0.335418	0.889831	0.436903			0.357978	0.401128	0.972936	0.584378	1.30742			0.657658	0.673422	0.731099			0.63064	0.493728	0.820514	1.08391	0.631251			0.829564	0.56044	0.738193	0.792636			46	14	32	6	13		2	6
	2.91961	2.68305	3.74248						0.783252	0.35375	0.38772	1.15932	0.441145			0.462943	0.478136	0.722674	0.518144	0.985601			0.646847	0.82463	0.525331			0.650015	0.543371	0.40547	1.68345	1.0861			0.809708	0.730769	0.960445	0.710816			10	21	18	42	23		7	5
	2.37052	4.08548	2.58276						0.741872	0.625	0.366117	0.698305	0.865323			0.275076	0.54072	0.639277	0.338061	0.989399			0.987387	0.673422	0.536243			0.897307	0.554846	0.768078	0.331494	0.379287			0.635411	0.564103	0.558275	0.846331			14	15	28	32	21		3	3
	1.47153	3.465	3.06949						0.459606	0.785	0.38772	1.06102	0.212089			0.319236	0.448489	0.582638	0.502229	1.34693			0.926126	0.66251	0.601715			1.08335	0.595948	0.740953	0.981774	1.39876			0.712631	0.672161	0.669401	0.718486			15	12	17	28	16		6	3
	2.1972	2.38875	2.64618						0.533498	0.6275	0.554861	0.847458	0.40403			0.304502	0.49527	0.85888	0.7823	0.954064			0.711712	0.685892	0.618862			0.719851	0.415105	0.760768	0.698852	0.758573			0.871484	0.509158	0.65088	0.621324			24	11	23	25	100		8	6
									0.336946	0.30125	0.519613	0.338983	0.225875			0.236606	0.669616	0.517362	0.447398	0.812721			0.899099	1.03819	0.685892			0.632753	0.507374	0.57343	0.990029	0.697309			0.679537	0.315018	0.743485	0.562516			30	48	14	40	70		5	1
									0.690148	0.56375	0.227402	0.681356	0.170732			0.297234	0.689115	0.799855	0.668582	0.762792			0.85045	0.712393	0.681216			1.10441	1.38477	0.733889	0.619065	2.05585			0.706012	0.417582	0.902236	0.501151			15	57	18	25	19		6	3
									0.669458	0.45125	0.172825	0.720339	0.620361			0.356148	0.602522	0.471129	0.516181	0.617102			0.603604	0.623539	0.975838			1.28115	0.661135	0.559642	0.701274	0.617438			0.739106	0.417582	0.732901	0.76451			54	44	27	12	43		3	1
									0.295567	0.83125	0.26606	0.60678	0.483563			0.238457	0.595145	0.778338	0.463001	0.566466			0.706306	0.935308	0.765394			1.75696	1.02352	0.31924	0.478112	0.803668			0.77882	0.655678	0.677338	0.685247			36	40	8	18	36		3	2
									1.09655	0.74	0.346788	0.625424	0.47614			0.188222	0.879295	0.646378	0.812414	0.565371			0.745946	0.491037	1.03975			0.715521	0.534603	0.903785	0.571794	0.816994			0.842802	0.545788	0.690568	1.14549			12	29	15	29	43		11	7
									1.59163	0.6525	0.145537	0.757627	0.844115			0.279019	0.49527	0.69411	0.296506	1.00505			0.654054	0.807482	0.896337			0.519762	0.426353	0.655732	0.827304	0.831863			0.712631	0.457875	0.75936	0.621324			15	72	21	17	47		5	1
									0.650246	0.91875	0.177374	1.01695	0.335101			0.623915	0.532498	0.817615	0.620304	0.742898			0.625225	0.682775	0.654716			0.892857	0.3794	0.537945	1.25878	1.7648			0.776613	0.606227	0.672047	0.715929			55	12	12	34	13		4	3
									0.304434	0.54875	0.352473	0.915254	0.517497			0.356148	0.267627	0.565583	0.697785	0.921449			0.976577	0.788776	0.693687			0.625714	0.812966	0.792857	1.09882	0.443964			0.756757	0.739927	0.735547	0.708259			12	86	22	10	33		4	3
									0.336946	1.25875	0.380898	0.472881	0.321315			0.416703	0.375881	0.793297	0.792182	1.09769			0.756757	0.863601	0.598597			0.919256	0.356564	0.787198	1.20172	0.49889			0.589079	0.761905	0.587379	0.639223			28	32	15	10	19		10	4
									0.487685	0.5525	0.152359	1.03729	0.50053			0.543753	0.442976	0.306612	0.314215	1.04643			1.06486	0.975838	0.718628			0.328735	0.440891	0.77146	1.11262	1.44174			0.456702	0.857143	0.788464	0.807977			10	45	22	33	16		9	6
									0.481774	0.70375	0.590108	1.00848	0.825027			0.418795	1.01112	0.372014	0.570323	1.16661			1.01802	0.791894	0.673422			0.44244	0.584376	0.820064	1.30535	2.04252			0.52289	0.736264	0.71438	1.00997			5	55	25	19	16		3	1
									0.450739	0.34875	0.335418	1.15254	0.882291			0.385626	0.564699	0.55037	0.618119	0.720707			0.778378	0.550273	0.615744			1.04167	0.390324	0.805417	0.563434	2.02408			0.56481	0.635531	0.463024	0.910253			6	40	15	17	65		3	6
									0.591133	0.51	0.370665	0.774576	0.675504			0.439185	0.32249	0.598121	0.447398	1.17088			0.531532	0.812159	0.600156			0.982143	0.451491	0.328432	0.769524	1.40794			0.589079	0.556777	0.590025	0.621324			9	37	15	75	34		5	6
									0.679803	0.425	0.274019	1.03559	0.389183			0.378766	0.505074	0.85888	0.403697	1.45564			0.965766	0.799688	0.615744			1.20527	0.421394	0.888429	0.881294	0.617438			0.633205	0.531136	1.12978	0.695474			42	23	16	37	54		9	6
									0.359114	0.4075	0.227402	0.579661	0.382821			0.316475	0.645748	0.491472	0.454147	0.919399			0.827027	0.826189	1.11925			0.621443	0.458412	0.66866	0.917496	0.888658			0.739106	0.589744	0.820214	0.741498			13	15	56	13	25		8	1
									0.356158	0.54625	0.160318	1.21356	0.484624			0.209136	0.560329	0.906233	0.600371	0.784576			0.796396	0.835542	0.657833			0.87936	1.51831	0.71125	0.78739	1.67957			0.747932	0.569597	0.79111	0.807977			7	17	61	20	61		5	2
									0.857143	0.4425	0.23195	0.622034	0.355249			0.561174	0.638872	1.14094	0.740108	1.25479			0.801802	0.930631	0.721746			1.34588	0.551053	1.08621	0.658874	1.16102			0.60011	0.445055	0.724964	0.675019			11	85	42	20	55		5	9
									0.938424	0.41	0.344514	0.576271	0.747614			0.464355	0.486265	0.621662	0.49682	0.509611			0.738739	0.848012	0.673422			0.584732	0.451491	0.754386	1.1415	0.892721			0.661886	0.725275	0.608546	0.792636			34	26	19	18	28		3	2
									0.435961	0.36	0.203525	1.22542	0.391304			0.578439	0.564699	0.972936	0.372336	1.55998			0.576577	0.737334	0.631333			1.04167	0.609028	0.673638	0.710872	0.992662			0.646442	0.551282	0.500066	0.744055			10	27	10	12	33		10	3
									0.719705	0.54625	0.274019	1.17627	0.829268			0.547361	0.931308	0.517362	0.574457	0.480618			0.859459	0.416212	0.698363			0.969435	0.394344	0.831329	0.664005	1.83314			0.516271	0.540293	0.732901	0.854002			5	28	29	11	21		4	1
									0.564533	0.4375	0.234224	0.547458	0.335101			0.590412	0.547032	1.10547	0.474547	0.749576			1.04144	0.815277	0.715511			0.492649	0.410016	0.856012	1.9041	1.63269			0.79647	0.686813	0.709089	0.646893			11	46	33	17	13		10	3
									0.560098	0.34875	0.378624	0.584746	0.318134			0.64967	0.40841	0.873966	0.286052	1.02473			1.10991	0.654716	0.731099			0.498899	0.415105	0.491714	0.387178	1.98752			0.699393	0.428571	0.669401	0.810534			21	42	26	24	34		4	10
									0.747784	0.71625	0.430927	0.920339	0.257688			0.505837	0.465654	0.615339	0.654786	1.02473			0.666667	0.827747	0.562744			0.577872	0.848379	0.792857	0.313615	1.42371			0.60011	0.472527	0.719672	0.708259			31	63	17	8	15		7	3
									0.38867	0.36375	0.457078	0.623729	0.644751			0.695199	0.518496	1.05223	0.54857	0.505936			0.818018	0.595479	0.922837			0.505074	0.768444	0.928959	0.518937	0.458264			0.948704	0.40293	0.722318	0.795193			6	26	15	11	51		7	10
									0.481774	1.38875	0.259238	0.379661	0.540827			0.436686	0.308504	0.640289	0.572689	0.956678			0.646847	0.863601	0.48636			1.1372	0.48188	0.741962	0.689567	1.10057			0.60011	0.494505	0.75936	0.708259			22	27	35	9	38		5	4
									1.48818	0.41375	1.21887	1.01864	0.459173			0.299441	0.733265	0.503288	0.312057	1.16555			0.787387	0.852689	0.639127			1.1372	0.25316	1.28221	0.963998	0.835276			0.71925	0.445055	0.590025	0.75684			5	59	21	21	12		5	1
									1.0936	0.54125	0.13303	0.788136	0.466596			0.566215	0.654049	0.507154	0.454147	1.48452			0.762162	0.833983	0.94622			0.752917	0.319254	0.627912	0.969259	0.379287			0.646442	0.489011	0.767297	0.736385			6	26	28	15	61		8	6
									0.598522	1.11	0.163729	0.311864	0.195122			0.365235	0.40841	0.452755	0.654786	0.5253			0.645045	0.693687	0.911925			0.825327	0.391669	0.537945	0.461509	1.81144			0.725869	0.525641	0.767297	0.672462			30	90	17	17	45		6	2
									0.951724	0.34	0.145537	0.630508	0.342524			0.591897	0.564699	0.501987	0.887593	0.380583			0.718919	0.548714	0.90569			0.939747	0.451491	0.89177	0.677157	0.995587			0.661886	0.377289	0.719672	0.5753			23	30	31	9	55		9	3
									0.466995	0.515	0.322911	0.730508	0.377519			0.508849	0.547032	0.411996	0.522695	0.460724			0.636036	0.941543	0.558067			1.0421	0.406159	0.829542	0.572979	0.983968			0.60011	0.532967	0.857256	1.06878									6	4
									0.55271	0.4775	0.295623	0.915254	0.417815			0.570826	0.448489	1.09897	0.91941	0.782191			0.565766	0.749805	0.77007			0.716756	0.207553	0.417226	0.725522	0.528304			0.617761	0.540293	0.75936	0.795193									5	7
									0.481774	0.17625	0.525298	0.976271	0.647932			0.656697	1.00283	1.03471	0.650118	0.742898			0.618018	0.913484	0.682775			1.25	0.451491	0.73693	0.571195	0.508884			0.551572	0.686813	0.923403	0.501151									7	9
									0.295567	1.19625	0.38772	0.345763	0.572641			0.692993	0.627251	0.651418	0.754579	0.850989			0.679279	0.742011	0.664069			1.06853	0.261345	0.8187	1.20819	0.729566			0.56481	0.430403	0.701151	0.856558									5	8
									1.50739	0.55875	0.203525	0.552542	0.318134			0.376445	0.944385	0.583758	0.704052	0.637032			0.693694	0.664069	0.66251			0.808512	0.557682	0.585622	1.59638	1.24763			0.589079	0.43956	0.920757	0.772181									12	7
									0.237931	0.70375	0.287663	1.25424	0.135737			0.23005	0.533422	0.831852	1.09714	0.56977			0.475676	0.685892	0.637568			1.8274	0.298849	0.382818	0.769524	0.816994			0.549366	0.472527	0.801693	0.76451									11	4
									0.438916	0.325	0.676521	1.3661	0.314952			0.29279	0.754362	0.795754	0.974748	0.704064			0.715315	0.766952	0.821512			1.49876	0.536564	0.641972	0.687601	1.58849			0.533922	0.673993	0.902236	0.744055									5	2
									0.42266	0.20625	0.227402	1.5	0.345705			0.356148	0.896962	0.845872	0.261348	0.600707			0.726126	0.760717	0.732658			1.45863	0.638493	0.845962	0.679163	0.539029			0.573635	0.53663	1.01601	0.621324									9	4
									0.95468	0.35	0.23195	0.838983	0.511135			0.213277	0.756962	0.363144	0.49682	0.751254			0.796396	0.411535	0.706157			1.19975	0.739173	1.23493	1.11262	1.00136			0.476558	0.569597	0.63765	0.631552									4	6
									1.66404	0.285	0.454804	1.09492	0.229056			0.462943	0.564699	0.766504	0.754579	0.644823			0.776577	0.756041	0.62198			0.565476	0.784019	0.60005	0.659395	0.959511			0.549366	0.562271	0.783172	0.8719									8	5
									0.568966	0.20125	1.12564	1.38983	0.699894			0.357978	0.660767	0.579259	0.572104	0.954717			0.645045	0.707716	0.798129			1.17738	0.539498	0.977727	0.827304	0.606875			0.664093	0.516484	0.666755	0.787522									6	1
									0.608867	0.30375	0.321774	1.45763	0.493107			0.462943	1.00088	1.84847	0.60318	0.480618			0.598198	0.830865	0.678098			0.239955	0.605559	0.612924	1.37445	1.21432			0.533922	0.421245	0.74613	0.900026									6	3
									0.385714	1.13	0.34224	1.47119	0.300106			0.426554	1.22	1.11313	0.546723	0.459364			0.661261	0.684334	0.515978			0.414539	1.05535	0.76565	1.02505	1.11031			0.518478	0.492674	0.775235	0.772181									7	8
									1.31675	1.1425	0.166003	1.44746	0.170732			0.37703	0.834049	0.885836	0.468813	0.475389			0.625225	0.991426	0.604832			0.73506	0.794668	1.26351	0.607462	0.911084			0.575841	0.483516	0.75936	0.636666									40	6
									0.495074	0.56125	0.276293	0.652542	0.266172			0.397912	0.7039	0.85888	0.390942	0.480618			0.601802	0.897896	0.495713			1.01234	0.432464	0.914831	0.484454	0.837876			1.00607	0.549451	0.698505	0.792636									56	4
									0.957636	0.25125	0.25469	1.41525	0.266172			0.226212	0.567298	0.76224	1.4081	0.442756			0.776577	0.852689	0.483242			0.812336	0.591524	0.695376	0.423978	0.692109			0.924435	0.472527	0.841381	0.95372									9	1
									0.898522	0.75	0.325185	1.29153	0.730647			0.482832	1.35526	0.736983	0.574457	0.548551			0.583784	0.587685	0.617303			0.462024	0.687618	0.623166	0.478112	0.773605			0.800883	0.516484	0.849319	0.848888									41	6
									0.458128	0.3025	0.396816	1.51017	0.494168			0.334618	0.737259	0.976278	0.650638	0.617102			0.827027	0.855807	0.55339			0.787991	0.333728	0.846848	0.463709	1.71516			0.589079	0.494505	0.788464	0.866786									9	4
									0.864532	0.8275	0.285389	0.816949	0.375398			0.350575	0.645748	0.85888	0.478097	1.10956			1.04865	0.531567	0.58145			1.83393	0.298849	0.809563	0.576521	0.485727			0.661886	0.549451	0.881069	0.820762									5	3
									0.712315	0.8925	0.071632	0.79322	0.633086			0.568912	0.68769	0.614273	0.806147	0.603816			0.783784	0.483242	0.439595			1.49167	0.278849	0.482549	0.914905	0.800093			0.725869	0.521978	0.735547	0.636666									19	6
									0.796552	0.51	0.446845	1.57966	0.579003			0.742652	0.387455	0.852791	0.850238	0.951449			0.686486	0.494154	0.51286			0.641086	1.35757	1.11961	1.02106	0.839582			0.878103	0.587912	0.817568	0.87957									45	8
									0.573399	0.535	0.143263	0.442373	0.409332			0.519483	0.509914	0.831852	0.235486	1.02717			0.645045	0.904131	0.470772			0.498899	0.233744	1.25495	1.14359	1.25625			0.675124	0.543956	0.74613	0.846331									5
									0.280788	0.575	0.687891	1.1322	0.420997			0.476903	0.816821	0.744047	0.286052	0.474081			0.610811	0.936867	0.461419			0.736875	0.278849	0.605601	0.646932	1.03174			0.626586	0.527473	0.857256	0.866786									7
									0.542365	0.76	0.259238	0.857627	0.312831			0.319915	0.478136	0.795754	0.658388	0.426961			1.06667	0.685892	0.480125			0.602634	0.350616	0.609883	1.10528	1.01915			0.553778	0.639194	0.751422	0.846331									5
									0.317734	0.45125	0.366117	1.4661	0.579003			0.381642	0.816821	0.976278	0.460804	0.617102			0.751351	0.568979	1.10055			0.602634	0.464117	0.795203	1.07289	0.563811			0.683949	0.445055	0.508004	0.685247									29
									1.44089	0.4	0.20921	0.837288	0.18982			0.37703	0.451746	0.615339	0.5361	0.629134			0.742342	0.673422	0.515978			0.660818	0.350616	1.20041	0.449593	0.778236			0.589079	0.516484	0.632359	0.95372									5
									1.80296	0.285	0.13303	0.991525	0.375398			0.418272	0.577572	0.68654	0.522695	0.883392			0.585586	0.874513	0.59392			0.745833	0.512528	0.744458	0.859859	0.577705			0.776613	0.520147	0.740839	0.87957									11
									1.09507	0.625	0.194429	0.842373	0.330859			0.695199	0.676179	0.939476	0.485807	0.514488			1.1009	0.855807	0.411535			0.627827	0.728428	1.13018	1.01706	0.719653			0.920022	0.532967	0.902236	0.917924									3
									1.18374	0.375	0.402501	0.789831	0.323436			0.46057	0.445184	0.650407	0.625193	0.395071			0.897297	0.86516	0.394388			1.13446	0.913387	0.683512	0.494846	0.800093			0.765582	0.602564	0.806985	0.749169									3
									0.916256	1.1225	0.299034	0.964407	0.411453			0.418272	0.350211	0.551563	0.668582	0.972208			0.805405	0.798129	0.768511			0.840208	0.836532	0.524648	0.948033	0.64482			1.03475	0.489011	0.978965	0.940936									9
									1.16158	0.8	0.251279	0.715254	0.370095			0.316475	1.26269	0.491472	0.504921	0.531219			0.963964	0.687451	0.642245			0.744048	0.261345	0.795203	0.701274	0.85567			0.664093	0.56044	1.10332	0.94605									3
									0.502463	1.16375	0.227402	0.820339	0.553552			0.687932	1.20991	0.69411	0.682598	0.538216			0.392793	0.751364	0.756041			0.965774	0.683793	0.720087	1.12444	0.767999			0.93326	0.417582	0.820214	1.04321									44
									1.17636	0.335	0.113701	0.667797	0.469777			0.316475	0.714973	0.726287	0.710267	0.972208			0.499099	0.877631	0.530008			1.10159	0.458412	0.463675	1.09882	0.49304			1.03475	0.580586	0.775235	0.917924									16
									2.04089	0.34875	0.152359	0.820339	0.624602			0.690462	1.16066	0.537164	0.666553	0.69424			0.942342	0.830865	0.763835			0.958408	0.410016	0.501451	0.633689	1.7774			1.13844	0.60989	0.711734	0.713373									5
									0.81133	0.29125	0.177374	1.01525	0.28526			0.390697	1.02749	0.807967	0.460804	0.521731			0.942342	0.782541	0.55339			0.559182	0.233744	1.62005	0.651113	0.578924			0.833977	0.443223	0.68263	0.787522									5
									1.05517	0.3475	0.454804	1.16949	0.436903			0.548961	0.971527	0.675032	0.775799	0.548551			0.767568	0.642245	0.846454			0.632753	0.421394	0.95813	1.4515	0.599725			0.913403	0.59707	1.19857	0.795193									10
									1.30049	0.5	0.388857	1.16102	0.209968			0.418272	1.05992	0.838121	0.584378	0.426961			0.821622	0.59392	0.618862			0.746429	0.235981	1.24393	0.991059	0.485727			0.811914	0.456044	1.06628	1.00997									4
									1.59902	0.3875	0.347925	1.04576	0.256628			0.578439	0.555051	0.906233	0.396091	0.490901			0.657658	0.554949	0.724864			0.660818	0.207553	0.976582	0.729715	0.942123			0.867071	0.663004	0.79111	0.818205									8
									0.827586	0.26875	0.65037	0.579661	0.653234			0.334618	0.200564	0.870208	0.290746	0.948163			0.623423	0.576773	0.742011			0.505952	0.394344	0.785316	1.33515	0.972186			0.882515	0.507326	1.18005	0.925594									7
									1.47783	0.37125	0.773167	0.667797	0.950159			0.526594	0.58852	0.75449	0.454147	0.742898			0.762162	0.780982	0.639127			0.44244	0.3794	0.829542	0.898067	1.27217			0.622173	0.708791	0.767297	0.736385									16
									0.953202	0.43125	0.633314	0.813559	0.480382			0.350575	0.608191	0.632087	0.474547	0.872721			0.796396	0.646921	0.838659			0.572485	0.293533	0.928959	1.82776	0.866558			1.04137	0.593407	0.846673	0.700588									13
									1.37586	0.30125	0.889142	1.45593	0.377519			0.254424	0.669616	1.10547	0.586693	0.538216			0.657658	0.793453	0.916602			0.339345	0.298849	0.529585	0.890097	1.17637			0.893547	0.589744	0.706443	0.828433									32
									0.957636	0.2	0.227402	1.13729	0.391304			0.231001	0.634252	0.893893	0.403697	0.794064			0.854054	1.00078	0.584567			0.61067	0.289935	0.754386	1.35356	0.831863			0.783232	0.430403	0.780527	0.790079									51
									1.04926	0.30375	0.216032	0.971186	0.314952			0.334618	0.477103	0.845872	0.364989	0.670442			0.828829	0.732658	0.695246			0.426131	0.229206	0.57343	1.19918	0.721685			0.485383	0.509158	0.971028	1.03554									6
									0.679803	0.35	0.415009	0.508475	0.854719			0.837067	0.411997	0.55037	0.54857	0.5253			0.567568	0.713952	0.565861			1.95003	0.436094	0.690003	0.917496	0.729566			0.913403	0.545788	0.846673	0.744055									8
									0.724138	0.505	0.305856	1.39322	0.195122			0.29279	0.297165	0.873966	0.8554	0.592332			0.92973	0.598597	0.721746			0.512039	0.291734	0.768078	1.17691	0.627838			0.79647	0.553114	0.947215	1.26055
									0.904433	0.38125	0.205799	0.808475	0.390244			0.431144	0.377181	0.517362	0.390071	0.755389			0.717117	0.751364	0.568979			1.10441	0.144959	1.03645	0.870446	1.07879			1.08329	0.569597	0.886361	1.36538
									0.632513	0.94625	0.536669	1.02881	0.364793			0.238457	0.377181	0.631039	0.81283	0.534717			0.720721	0.654716	0.795012			0.54311	0.753955	0.760768	1.35956	0.917341			1.03475	0.664835	0.597963	0.657121
									0.77734	0.35375	0.128482	1.27627	0.301166			0.615445	0.392482	0.780018	0.333017	0.534717			0.655856	0.456742	0.766952			0.404807	0.350616	0.841993	0.58759	1.1758			0.688362	0.659341	0.690568	1.03554
									1.80887	0.5525	0.234224	1.18644	0.468717			0.399554	0.49029	0.845872	0.290746	0.849523			0.859459	0.589244	0.913484			0.930268	0.406159	0.952675	0.431115	0.530985			0.679537	0.5	0.960445	1.12247
									1.2798	0.35375	0.550313	0.705085	0.241782			0.418795	0.451746	0.942258	0.773173	0.582774			0.596396	0.654716	0.576773			0.657455	0.298849	0.840234	0.833828	0.859895			1.04578	0.606227	0.796402	0.981846
									0.563054	0.4675	0.68448	0.654237	0.42948			0.314405	0.283649	0.546793	0.468813	0.660124			0.85045	0.790335	0.718628			0.509435	0.406159	0.89177	1.17922	0.57023			0.842802	0.857143	0.677338	1.06367
									0.597045	0.43625	0.889142	0.864407	0.90562			0.439687	0.516601	0.439584	0.748741	0.995071			0.717117	0.735776	0.651598			0.414539	0.338428	0.636735	0.956224	0.780999			0.668505	0.699634	0.886361	1.07134
									2.00246	0.555	0.388857	0.940678	0.408271			0.524513	0.407204	0.778338	0.770104	0.474081			0.607207	0.595479	0.805924			0.983943	0.519643	1.0368	0.848347	1.51			0.87369	0.630037	0.63765	0.999744
									0.957636	0.855	0.183059	0.761017	0.589608			0.524513	0.505074	0.475266	0.468813	0.601749			0.781982	0.665627	0.68901			0.746429	0.778639	0.720087	0.979013	0.895159			0.99283	0.576923	0.635005	0.807977
									1.5266	0.43	0.41046	1.25085	0.391304			0.629144	0.465654	0.85888	0.612073	0.784576			0.448649	0.715511	0.710834			0.753512	0.595948	1.17663	1.29123	0.508884			0.783232	0.481685	0.582088	0.969062
									1.34631	0.5275	0.359295	0.752542	0.831389			0.568912	0.365294	0.711743	0.520745	0.58811			0.572973	0.576773	0.818394			0.36814	0.349125	0.349284	0.833828	0.885408			0.990623	0.483516	0.923403	0.963948
									1.21182	0.60125	0.322911	0.857627	0.398727			0.761265	0.445184	0.650407	0.260047	0.425495			0.652252	0.55339	1.15822			0.950982	0.811021	0.829542	0.870446	1.60019			0.942085	0.569597	0.687922	0.841217
									0.976848	0.45625	0.375213	0.711864	0.459173			0.836544	0.426045	0.651418	0.442848	0.696926			0.884685	0.788776	0.498831			1.38449	0.566094	1.10355	1.16475	1.59344			0.776613	0.637363	0.96309	1.08157
									1.24138	0.55	0.244457	1.13729	0.513256			0.439687	0.608191	0.744914	0.781871	0.425495			0.627027	0.469213	0.492595			0.590759	0.226904	1.04218	1.04989	0.635801			0.946498	1.00366	0.597963	0.83099
									0.632513	0.555	0.303582	0.479661	0.987275			0.873624	0.49029	0.631039	0.598668	0.749576			0.864865	0.554949	0.877631			0.613557	0.55201	0.650604	0.878599	0.885408			0.875896	0.655678	0.799047	0.818205
									1.03596	1.6225	0.187607	0.772881	0.615058			0.503662	0.465654	0.792466	0.7286	0.657279			0.612613	0.748246	0.983632			0.479896	0.534603	0.673638	0.416712	1.27445			1.00607	0.758242	1.22503	0.928151
									1.033	0.84625	0.251279	1.07627	0.572641			0.838897	0.398684	0.795754	0.572689	0.927527			0.598198	0.752923	0.462977			0.363289	0.825154	1.29376	0.80906	0.959511			0.394926	0.846154	0.783172	0.910253
									0.993104	0.42375	0.227402	0.757627	0.825027			0.335266	0.604949	0.601391	0.468813	0.932898			0.72973	0.807482	0.530008			0.643854	0.330567	0.646595	1.14861	1.11031			0.871484	0.68315	0.846673	1.10202
									1.5798	1.33625	0.553724	0.684746	1.03924			0.581461	0.350211	0.906233	1.01418	0.686095			0.454054	0.587685	0.603274			1.18488	0.320891	0.871518	0.792117	0.942123			0.65968	0.593407	0.838735	0.698031
									0.802464	0.9575	0.388857	0.866102	0.59491			0.314405	0.456069	0.663324	0.632721	0.618127			0.587387	0.600156	0.51286			0.790789	0.246872	0.992824	1.19521	0.432426			0.734694	0.82967	0.701151	0.83099
									0.95468	0.5275	0.37635	0.750847	0.630965			1.15708	0.560329	0.542005	0.732306	0.872721			0.718919	0.617303	0.799688			0.685164	0.366726	0.971236	1.65398	0.995587			0.706012	0.613553	0.669401	0.910253
									1.30493	0.46125	0.603752	0.757627	0.835631			0.92871	0.882083	0.486125	0.686551	0.86265			0.677477	0.573655	0.712393			0.536548	0.595057	0.575366	1.59213	0.842182			0.456702	0.564103	1.29382	0.825876
									1.24581	0.9225	0.325185	0.413559	0.694592			0.52284	0.882631	0.722674	0.444369	0.735283			0.482883	0.545596	0.880748			0.498899	0.436094	0.46448	1.82776	1.31662			0.494208	0.59707	0.743485	0.956277
									1.09951	0.4425	0.69585	0.879661	0.465536			0.313704	0.601707	0.403993	0.411174	1.03021			0.499099	0.631333	0.597038			0.98933	0.217439	0.874505	0.807796	0.917341			0.419195	0.485348	0.732901	0.767067
									1.8665	0.26625	0.264923	1.1983	0.699894			0.310901	0.595145	0.811996	0.60708	0.774965			0.778378	0.701481	0.752923			0.840208	0.162075	0.914422	0.572979	0.938304			0.58246	0.331502	0.769943	0.710816
									1.36404	0.4975	0.183059	0.535593	0.778367			0.630534	0.595975	0.482078	0.678125	1.72313			0.70991	0.623539	0.70304			0.65881	0.436094	1.01835	1.67415	1.59523			0.3508	0.553114	1.00278	0.68269
									1.07882	0.57125	0.33087	0.779661	0.510074			0.648656	0.602522	0.399115	0.54857	0.629134			0.538739	0.587685	0.659392			0.643854	0.116872	0.890515	0.759328	1.5776			0.7016	0.503663	0.695859	0.966505
									0.858621	0.6525	0.183059	0.942373	0.579003			0.489577	0.280172	0.422927	0.600371	0.883392			0.688288	0.727981	0.480125			0.520625	0.324149	1.04396	0.626149	0.532366			0.672918	0.668498	0.672047	0.721043
									1.18522	0.69375	0.380898	0.508475	0.593849			0.566215	0.426045	0.471129	0.558348	0.651555			0.544144	0.45986	0.791894			1.25177	0.395673	0.715942	1.3633	1.44329			0.439051	0.554945	0.547691	0.848888
									1.66404	0.72625	0.613985	1.24237	0.541888			0.598871	0.747173	0.651418	0.62843	0.412085			0.654054	0.668745	0.623539			0.745833	0.330567	0.967404	0.313615	1.45962			0.591285	0.413919	0.722318	0.940936
									1.8798	0.5275	0.309267	0.442373	0.513256			0.389014	0.420251	0.384101	0.793885	0.530035			0.576577	0.66251	0.467654			0.709926	1.11961	0.946797	0.757088	1.00136			0.697187	0.531136	0.775235	0.818205
									1.29902	0.945	0.366117	0.379661	0.636267			0.603242	0.563821	0.482078	0.478097	0.601749			0.481081	0.835542	0.402182			1.53757	1.23006	1.17663	0.878599	1.1264			0.712631	0.586081	0.6059	1.02787
									1.21182	0.515	0.477544	0.740678	0.795334			0.827342	0.426045	0.69785	0.793885	0.57523			0.598198	0.768511				1.02625	0.350616	0.439796	1.45593	1.22317			0.747932	0.478022	0.706443	0.56763
									0.450739	0.23	0.437749	1.09153	0.757158			0.747347	0.770446	0.643342	0.49682	0.480618			0.863063	0.667186				0.388051	0.259319	0.682421	0.937967	0.866558			0.613348	0.428571	0.93134	0.948606
									0.474385	0.84875	0.325185	0.394915	0.888653			0.815902	0.582647	0.639277	0.546099	0.827933			0.78018	0.7841				0.912961	0.235981	0.768078	0.963998	0.563811			0.65968	0.450549	0.920757	1.12759
									1.99064	0.55875	0.499147	0.686441	1.16755			0.418272	0.477103	0.542005	1.1965	0.807332			0.751351	0.752923				0.280774	0.19718	1.33005	0.939047	0.797412			0.503034	0.728938	0.769943	1.17873
									0.564533	0.8675	0.434338	0.408475	0.715801			1.02135	0.57502	0.45991	0.688514	0.617102			0.801802	0.759158				0.905179	0.189011	0.463675	0.769081	0.588837			0.613348	0.5	0.597963	0.923038
									0.675369	1.045	0.68448	0.30678	0.468717			0.48644	0.46249	0.870208	0.932191	0.663905			0.583784	0.670304				0.561548	0.330567	0.523939	0.957644	0.606875			0.569222	0.516484	0.915465	1.06622
									0.669458	0.71125	0.347925	0.698305	0.550371			0.378766	0.626468	0.58822	0.328934	0.886219			0.731532	0.837101				0.716756	0.421394	1.19638	0.838698	1.04353			0.489796	0.64652	0.523879	0.8719
									0.795074	0.275	0.402501	0.591525	0.513256			0.822302	0.686969	0.441066	0.765267	1.34461			0.63964	0.868277				0.729628	0.378023	0.831329	0.973101	0.381155			0.635411	0.5	0.910173	0.856558
									1.13498	0.17625	0.723138	0.455932	0.828208			0.467638	0.700407	0.51355	1.12092	1.20608			0.76036	0.785659				1.05225	0.765024	0.44401	0.585272	0.485727			0.783232	0.813187	0.65088	0.790079
									1.06552	0.4775	0.160318	0.745763	1.00636			0.962935	0.638872	0.571328	0.732761	0.514488			0.65045	0.559626				0.804122	0.390324	0.426049	1.44753	0.729566			0.573635	0.617216	0.592671	0.726157
									0.608867	0.285	0.172825	0.510169	0.47614			0.63296	0.942302	0.457055	0.530392	1.23422			0.790991	0.544037				1.29661	0.460697	0.416339	0.638494	0.49889			0.514065	0.74359	0.566212	1.0202
									1.00345	0.47375	0.460489	0.674576	0.521739			0.52949	0.663727	0.526107	0.857766	0.471431			0.697297	0.698363				0.800804	0.369595	0.734407	0.62723	1.55509			0.536128	0.575092	0.74613	0.767067
									0.81133	1.055	0.878908	0.730508	0.459173			0.660357	0.723164	0.663324	1.18428	0.514488			0.715315	0.54092				0.54311	0.756726	0.354575	0.911558	1.74839			0.664093	0.668498	0.611192	0.8719
									0.802464	0.37875	0.366117	0.774576	0.394486			0.73048	0.744542	1.40735	0.479501	0.771749			0.735135	0.954014				1.8903	0.471961	0.998797	1.35657	1.75709			0.908991	0.571429	0.735547	0.856558
									0.645813	0.47625	0.347925	1.32881	0.527041			0.783915	0.629601	0.651418	0.857766	0.745406			0.818018	0.64848				0.613557	0.333728	0.447337	0.833828	0.715672			0.622173	0.5	0.814923	0.672462
									1.01527	0.6275	0.346788	1.51864	0.360551			0.712296	0.564699	0.711743	0.479501	0.831696			0.756757	1.2159				0.462024	0.467488	0.562288	0.861044	1.04149			0.706012	0.668498	0.735547	0.882127
									0.947291	0.995	0.38772	0.461017	0.382821			0.318545	0.744542	0.845872	0.68408	0.675088			0.65045	0.757599				0.657455	0.64342	0.537249	0.811156	0.494503			0.752344	0.783883	0.608546	0.910253
									1.77783	0.90125	0.251279	1.01186	0.616119			0.423469	0.417901	0.792466	0.654786	0.720707			1.11892	0.684334				0.694167	0.656353	0.894688	0.653196	0.797412			0.752344	0.716117	0.677338	0.956277
									0.712315	0.35375	0.309267	1.52542	0.682927			0.653696	0.925497	0.579259	0.468813	0.977332			0.843243	0.48636				0.926935	0.362415	0.476331	0.939047	0.884677			0.730281	0.42674	0.881069	0.575174
									0.864532	0.50625	0.228539	0.611864	0.484624			0.439687	0.940219	0.675032	0.390071	1.01185			0.603604	0.779423				0.400402	0.165284	0.659128	0.859859	1.13656			0.549366	0.391941	0.875777	0.883366
									0.44335	0.93375	0.722001	0.711864	0.557794			0.29576	0.645748	0.582638	0.857766	0.948163			0.98018	1.12081				0.878854	0.324149	0.862518	0.865758	0.563811			0.56481	0.576923	1.09803	1.11599
									0.789162	0.6525	0.500284	0.849153	0.703075			0.361021	0.710149	0.421391	0.666553	0.39977			0.924324	1.04754				0.612842	0.3794	0.790975	1.44095	0.719653			0.650855	0.595238	0.814923	0.631597
									0.588177	1.23125	0.396816	0.745763	0.341463			0.568912	0.91054	0.601391	0.526557	1.02717			0.675676	0.930631				0.67933	0.464117	0.524648	0.895032	0.910272			0.637617	0.52381	0.886361	0.795263
									1.09064	0.48125	0.237635	0.49322	1.50901			0.262047	1.22802	0.631039	0.790908	0.672314			0.558559	1.09899				2.11958	0.710908	0.621966	1.48157	0.686909			0.635411	0.59707	0.801693	0.813402
									0.719705	0.55375	0.54008	1.34915	0.757158			0.485091	0.822208	0.571328	0.874162	0.429876			0.715315	0.615744				0.660818	0.595057	0.965085	0.638494	0.803668			0.553778	0.395604	0.68263	0.663165
									0.771429	0.25	0.63104	0.686441	0.725345			0.461992	1.2184	0.526107	0.454147	0.592332			0.65045	0.699922				0.446429	0.739173	0.615351	0.633689	0.803668			0.93326	0.412088	0.735547	0.771663
									1.25468	0.42625	1.04605	0.718644	0.470838			0.64967	0.68982	0.672123	0.807824	0.460724			0.789189	0.637568				0.739271	0.758817	0.802649	0.651634	0.593712			0.520684	0.43956	0.75936	0.795263
									0.910345	0.34875	0.662877	0.30339	0.409332			0.60685	1.04312	0.726287	0.885695	0.701396			0.72973	0.668745				0.746429	0.440891	0.569516	0.865758	2.1159			0.686156	0.664835	0.642942	0.838144
									0.515763	0.45875	0.935759	0.579661	0.977731			0.791684	0.616993	1.27292	0.575641	0.291378			0.803604	0.737334				0.464896	0.656353	1.19638	0.76244	0.828369			0.560397	0.532967	0.85461	0.689078
									1.3803	0.37625	0.234224	1.38305	1.17921			0.746469	0.872576	0.82477	1.05375	0.368922			0.731532	0.706157				0.985298	0.566094	1.1292	0.578279	1.59889			0.714837	0.358974	0.679984	0.851964
									1.30788	0.395	0.407049	1.72881	0.417815			0.701463	0.921253	1.17975	0.546723	0.625159			0.742342	0.868277				0.947247	0.595948	0.487909	0.575336	1.85272			0.602317	0.532967	0.830798	0.979493
									1.09655	0.37125	0.321774	1.09492	0.870626			0.603598	0.855536	0.564426	0.710267	0.644823			0.508108	0.424006				1.15574	0.595057	1.11428	0.619065	0.966986			0.800883	0.617216	0.793756	0.943048
									1.15862	0.81375	0.41046	1.1983	0.895016			1.09732	0.677635	0.562114	0.962526	0.55871			0.634234	0.787217				0.450372	0.395673	1.28915	1.53751	1.59482			0.666299	0.457875	0.635005	0.892143
									1.92709	0.28	0.402501	0.418644	0.541888			0.623915	1.10346	0.842782	0.807408	0.758693			0.596396	0.66251				0.774375	0.464117	0.304948	0.575336	1.02476			0.714837	0.510989	0.783172	0.878963
									1.0064	0.2125	0.4639	1.01186	0.600212			0.902924	1.25801	0.690334	0.504921	1.09712			0.954955	0.528449				0.720461	0.701248	0.964321	0.575336	1.63269			0.827358	0.29304	0.986903	0.971496
									0.291134	0.50625	0.67311	0.827119	0.519618			0.807275	1.22321	0.888762	0.542992	0.442756			0.911712					0.952842	0.324149	0.397124	0.46953	1.01208			0.547159	0.456044	0.910173	1.05965
									0.648769	0.33625	0.251279	0.410169	0.638388			0.529072	1.00283	0.533514	0.62466	0.56977			0.845045					0.719851	0.584376	0.621966	1.16475	1.43581			0.683949	0.630037	0.875777	1.10373
									0.691626	1.38625	0.454804	0.238983	0.616119			0.641535	0.971026	0.31084	0.454147	0.480618			0.585586					0.303512	0.410016	1.00028	0.939047	0.408538			0.732488	0.611722	0.992195	0.837002
									1.04778	0.54625	0.682206	0.411864	0.379639			1.1691	1.07143	0.363144	0.542992	0.742898			1.05766					1.20527	0.421394	1.43109	0.644302	0.910272			0.593491	0.489011	0.85461	0.892143
									0.780296	0.71125	0.740193	1.25763	0.345705			0.60685	0.620172	0.422927	0.864436	0.539382			0.544144					1.02754	0.751864	1.58571	1.22852	1.29622			0.661886	0.445055	0.973674	0.886682
									1.73793	0.6275	0.549176	0.657627	0.69035			0.481013	0.630368	0.52112	0.551638	0.827191			1.48108					0.887887	0.400956	1.17314	0.62723	0.748092			0.683949	0.68315	0.904882	0.718111
									1.40099	0.37875	0.613985	0.750847	0.641569			1.18619	0.971026	0.484788	0.832554	0.579541			0.78018					0.462024	0.421394	0.846848	0.755734	2.03302			0.64203	0.69691	0.997486	0.502981
									0.487685	0.40125	0.386583	0.272881	0.579003			0.866586	0.816821	0.441066	0.690959	0.707597			0.78018					0.426131	0.432464	0.524648	0.676154	2.12703			0.809708	0.749507	0.89959	0.673363
									0.70936	0.525	0.432064	0.786441	0.670201			0.430642	0.506045	0.582638	0.428883	0.644823			0.908108					0.778943	0.534603		1.48545	1.27948			0.77882	0.911681	1.09803	0.789133
									0.768473	0.285	0.417283	1.04576	1.1527			0.545364	0.40841	0.690334	0.520745	0.380583			0.828829					1.6304	0.536564		1.29308	1.76805			0.56481	0.721017	1.04776	0.838144
									0.889656	0.45125	0.397953	1.98305	0.678685			0.501926	0.555051	0.282204	0.574457	0.660124			0.699099					1.93269	0.278849		1.79783	1.03036			0.542747	0.922639	0.910173	1.10635
									1.09507	0.36375	0.528709	0.410169	0.685048			0.606494	0.805325	0.452755	0.546099	0.636042			0.855856					0.993348	0.506337		1.444	0.745167			0.575841	0.731975	0.767297	0.690499
									1.36256	1.0075	0.54008	0.425424	0.828208			0.439687	0.381065	0.717236	0.750535	0.56977			0.787387					1.26339	0.378023		0.711353	1.14038			0.611142	0.681569	1.00807	0.842797
									1.53251	0.4025	0.640136	0.976271	0.675504			0.674442	0.533422	0.368491	0.62843	0.425495			0.625225					0.536548	0.495851		0.28649	1.07944			0.432432	0.86785	0.902236	0.712678
									0.96798	0.43625	0.554861	0.461017	0.588547			1.08771	0.407204	0.726287	0.639625	0.883392			0.866667					0.746429	0.574392		0.419955	0.424057			0.542747	0.887574	1.15095	0.795263
									1.06552	0.41625	0.295623	1.57627	0.66596			0.879364	0.26946	0.403993	0.650118	0.570866			0.713514					0.847039	0.522674		1.02769	1.15167			0.58246	0.784572	1.01865	0.533018
									0.44335	0.585	0.620807	0.379661	0.629905			1.15044	1.03746	0.663324	0.541119	0.972208			1.05946					0.54311	0.436094		0.991749	0.816994			0.827358	0.585141	0.896944	0.573475
									1.16158	0.325	0.227402	0.471186	0.647932			0.656363	0.560329	0.433604	0.430456	1.15044			0.904505					0.479896	1.03423		0.653196	0.49304			0.889134	0.565417	0.679984	0.545667
									0.957636	0.4275	0.309267	1.47119	0.829268			0.335266	0.651793	0.457055	0.650118	0.505936			0.90991					1.33664	0.324149		0.972411	0.796518			0.714837	0.482139	0.79111	0.460546
									0.916256	0.20125	0.487777	1.17458	0.52492			0.907995	1.13502	0.711743	0.49682	1.08855			0.98018					0.674747	0.458412		1.12745	1.32482			0.776613	0.609248	0.611192	0.761521
									0.660591	0.40375	1.3212	0.535593	0.389183			1.26333	1.1907	0.399115	0.905693	0.566466			0.954955					1.6501	0.440891		1.35657	0.736473			0.646442	0.466798	0.825835	0.588548
									1.20591	0.525	0.662877	1.1322	0.347826			0.376445	1.0332	0.482078	0.423331	0.893922			0.807207					0.60189	0.623517		1.29752	2.20511			0.602317	0.510629	0.62018	0.718111
									0.564533	0.575	0.430927	0.767797	0.697773			0.644264	0.564699	0.503288	0.780142	0.426961			0.796396					0.895327	0.415105		1.21184	1.7219			0.774407	0.519395	0.536632	0.661716
									1.55468	0.4075	0.613985	0.820339	0.420997			0.503662	0.598434	0.6185	1.01284	0.570866								1.19975	0.324149		0.838698	1.536			1.0171	0.565417	0.498072	0.856534
									0.746305	0.515	1.34963	0.935593	0.370095			0.357371	1.09677	0.789178	0.290746	0.617102			0.668396	0.645939	0.852097			1.01583	0.32577		1.09666	0.577705			0.672918	0.464607	0.767995	0.575174
									1.74532	0.83875	0.378624	1.63051	0.530223			0.493582	0.714283	0.731653	0.369592	0.584912			1.08739	0.543523	0.419564			1.25141	0.267293		0.316844	1.48359			0.699393	0.490905	0.723008	0.809808
									1.06404	0.30125	0.590108	0.408475	0.554613			0.487789	0.533422	0.986251	0.406207	0.815795			0.748793	0.474731	0.474731			0.798601	0.458412		0.865758	0.696253			0.692774	0.69691	0.755141	0.847395
									1.47931	0.93	0.325185	0.989831	0.630965			0.574266	0.770446	0.781698	0.390071	0.918728			0.687009	0.543523	0.422463			1.70295	0.458412		0.495536	0.780999			0.849421	0.731975	0.536632	0.617581
									0.492118	0.2925	0.482092	0.591525	0.248144			0.258691	0.783085	0.663324	0.89481	0.784576			0.685838	0.733796	0.499127			1.36905	0.605559		0.796805	0.729566			0.611142	0.738549	0.771208	0.761521
									0.827586	0.30875	1.09267	0.577966	0.64369			0.394598	1.01981	0.90551	0.49682	0.584912			0.650505	0.624365	0.717428			2.03429	0.495851		0.847944	0.68374			0.589079	0.703485	0.890103	0.711312
									1.0064	0.69125	0.359295	0.915254	0.18982			0.568912	1.25294	1.19295	0.483714	0.701396			0.827279	0.546313	0.453063			1.08335	0.713857		0.766437	0.852339			0.611142	0.530353	0.960797	0.623851
									1.37586	0.35375	0.687891	0.345763	0.579003			0.414068	1.01645	0.942258	0.349855	0.860477			0.993532	0.629228	0.474731			0.574792	0.536564		0.531204	0.49304			0.569222	0.701293	0.674807	0.856534
									1.12315	1.03125	0.936896	1.10339	0.879109			0.875882	0.40841	0.719964	0.620304	1.22915			0.731207	0.576165	0.413718			1.01714	0.784019		1.21296	0.608012			0.41037	0.7254	0.787275	0.727529
									0.62069	0.215	0.807277	1.34915	0.127253			0.552527	0.721112	1.20114	0.294204	0.505936			1.16542	0.568184	0.765487			0.422991	0.421394		0.881294	1.50431			0.589079	0.679378	0.771208	0.755113
									0.38867	0.23	0.523024	0.552542	0.944857			0.267819	0.890932	0.663324	0.245329	0.5497			0.949982	0.784349	0.522962			1.23467	0.971361		0.429539	1.58483			0.46332	0.523778	1.07648	0.673363
									0.8867	0.4775	0.510517	1.18475	0.935313			0.471832	1.00283	0.666269	0.386586	0.663905			1.07232	0.624848	0.567638			1.25318	0.60295		1.25717	1.48359			0.531715	0.655271	0.951157	0.671914
									0.648769	0.60125	0.845935	0.818644	0.340403			0.291295	0.644996	0.722674	0.419313	0.566466			0.665964	0.692814	0.444926			0.505952	0.639319		0.372905	1.70386			0.516271	0.624589	0.780848	0.667568
									0.766995	0.6625	0.600341	0.849153	0.530223			0.22525	0.723164	0.475266	0.562573	0.751254			0.88755	0.66636	0.733796			1.73259	0.928784		0.433472	1.1277			0.529509	0.545694	0.652314	0.75124
									1.03448	0.785	0.503695	0.850847	0.620361			0.610802	0.560329	1.35827	0.570921	0.670442			0.791063	0.702416	0.479205			0.894836	0.875802		1.10896	1.04149			0.450083	0.777997	0.713368	1.07423
									0.851232	0.45125	0.504832	0.867797	0.598091			0.635031	0.744542	0.799855	0.372336	0.866272			0.925694	0.653437	0.66636			0.598214	0.683793		0.431115	0.593712			0.472146	0.75389	0.767995	0.663165
									0.898522	1.87875	0.460489	1.04746	0.551432			0.645613	0.608191	0.945709	0.523332	0.639965			0.885712	0.532767	0.736274			0.881369	0.390324		0.511696	0.442339			0.330943	0.703485	0.465938	0.623851
									1.10394	1.18875	0.346788	0.555932	0.295864			0.384496	0.575881	0.842782	0.378629	0.985601			0.576919	0.541839	0.541278			0.539018	0.324149		1.09387	0.612725			0.379482	0.852509	0.559126	0.533018
									1.41872	1.04	0.304719	0.857627	0.624602			0.90147	0.49029	0.663324	0.758168	0.797208			0.975766	0.740811	0.642167			0.426131	0.800583		0.973101	1.5477			0.36845	0.523778	0.665167	0.712678
									1.62857	0.355	0.385446	0.971186	0.910923			0.870622	0.533422	0.925474	0.526557	0.883392			0.755279	0.422463	0.543523			0.926935	0.639319		0.484454	0.791968			0.383894	0.681569	0.941517	0.661716
									0.81133	1.1025	0.317226	1.53559	0.483563			0.680894	0.645748	0.52112	0.348892	0.782191			1.02061	0.719548	0.642167			0.753512	0.458412		0.280512	0.649207			0.412576	0.681569	0.751928	0.727529
									0.796552	0.585	0.354747	1.28644	0.620361			0.992015	0.470901	0.778338	0.483714	1.07295			0.63018	0.795916	0.524708			1.17248	0.324149		0.720352	0.832676			0.547159	0.716634	0.748715	0.631597
									0.747784	0.45125	0.13303	0.825424	0.688229			0.330675	0.505074	0.766504	0.367759	0.600707			0.742252	0.542962	0.739579			1.87948	0.276953		0.442757	0.789205			0.476558	0.585141	0.790488	0.663165
									1.33892	1.23125	0.327459	1.34068	0.893955			0.543753	0.887063	0.765655	0.682598	0.632102			0.548721	0.600499	0.474731			0.679985	0.543371		0.905958	0.627838			0.392719	0.519395	0.59126	0.707189
									0.502463	0.9225	0.889142	0.711864	0.721103			0.553719	0.846312	0.815212	0.490657	0.775777			0.513477	0.740811	0.453733			1.41173	0.390324		1.11262	0.590056			0.661886	0.655271	0.65874	0.761521
									0.740394	1.32875	0.77203	0.774576	0.891835			0.512707	0.634252	1.14094	0.444369	0.715495			0.631459	0.645939	0.79668			0.519762	0.275057		1.14596	1.10585			0.542747	0.89634	0.93509	1.02321
									0.687192	0.80625	0.335418	0.774576	0.61824			0.718706	0.757619	0.840452	0.560155	0.429876			0.637874	0.547997	0.520624			0.602634	0.458412		0.741239	1.00778			0.578047	0.7254	1.02828	1.05965
									0.902956	1.305	0.500284	0.647458	0.702015			0.344917	0.509914	0.773297	0.420119	0.918728			0.550937	0.605051	0.586641			1.33929	0.235981		0.937602	0.66237			0.64203	0.477756	1.16645	0.684815
									0.682758	0.46	0.468448	0.535593	0.52492			0.755504	0.42141	0.690334	0.744658	0.745406			0.713171	0.542962	0.453733			0.833869	0.278849		0.808643	0.767999			0.589079	0.523778	0.800129	0.631597
									1.67734	0.6025	0.223991	0.988136	0.284199			0.701149	0.664464	0.543216	0.362207	0.715495			0.798757	0.420296	0.523554			1.23467	0.369595		0.480235	1.48359			0.619967	0.585141	0.96401	0.631597
									0.713793	0.36	0.397953	0.49322	0.340403			0.570826	0.426045	0.795754	0.403697	0.502208			0.631459	0.503383	0.624365			0.846518	0.739887		1.2406	0.462977			0.58246	0.504054	0.980077	0.952271
									0.898522	0.855	0.600341	0.855932	1.40191			0.46057	0.823994	1.8852	0.721137	0.932898			0.601766	0.594373	0.629228			1.86458	1.47835		1.37913	0.462977			0.520684	0.642121	0.874036
									1.55468	0.60875	0.259238	0.657627	0.624602			0.641535	0.805325	0.811996	0.416882	0.837686			0.605153	0.545207	0.634528			1.33696	0.595948		0.967866	0.708603			0.635411	0.75389	0.951157
									1.86207	0.535	0.396816	0.815254	0.534464			0.536057	0.469851	0.361337	0.493401	0.426961			0.721676	0.645939	0.645939			0.32192	1.60707		1.42771	0.818781			0.569222	0.613631	0.93509
									0.573399	0.32625	0.468448	0.733898	0.616119			0.384496	0.843414	0.632087	0.468085	0.849523			0.570541	0.539018	0.641684			0.83811	0.324149		1.28281	1.45369			0.476558	0.911681	0.996144
									0.384236	0.6525	0.561683	0.623729	0.379639			0.420363	0.638872	0.773297	0.474547	0.471431			0.791063	0.666828	0.576165			0.847039	0.527682		0.54756	0.461433			0.514065	0.569801	0.739075
									1.35961	0.76375	0.901649	0.547458	0.768823			0.429116	0.435161	0.861915	0.313136	0.538216			0.919964	0.691489	0.493609			1.19975	0.554846		0.694959	0.381155			0.558191	0.703485	0.706941
									0.83202	1.34	0.454804	0.518644	0.600212			0.37703	0.560329	0.537164	0.581479	0.758693			0.736198	0.653437	0.624848			1.2546	1.02506		1.04308	0.631251			0.52289	0.880999	0.793702
									1.06404	0.47	0.422968	0.49322	0.647932			0.426554	0.706688	0.766504	0.767907	0.742898			0.687009	0.640733	0.725861			0.653408	0.674506		0.643247	0.752886			0.492002	0.747315	0.732648
									0.806897	0.395	0.160318	0.471186	0.765642			0.430642	0.69195	0.795754	0.304372	1.10618			0.52445	0.594373	0.527607			1.34753	0.324149		0.692015	0.612725			0.619967	0.576375	0.790488
									1.0936	0.46	0.204662	0.510169	0.502651			0.402283	0.525074	0.58822	0.714064	1.01185			0.830721	0.545207	0.694996			0.426131	0.739173		0.911936	0.57023			0.575841	1.04098	0.877249
									0.650246	0.305	0.216032	0.39661	0.494168			0.243894	0.714283	0.384101	0.688514	0.460724			0.811387	0.522962	0.494217			0.426131	0.467488		1.20651	1.06806			0.811914	0.913872	0.607326
									0.650246	0.2	0.66174	0.530508	0.848356			0.192813	0.843414	1.4566	0.577396	0.58811			0.606486	0.67364	0.632611			0.954241	0.759498		0.605782	0.942123			0.635411	0.615823	0.62982
									0.435961	0.6975	0.598067	0.366102	0.825027			0.146395	0.762772	1.40596	0.396091	0.553092			0.56191	0.56279	0.618488			1.34982	0.567034		0.792117	1.51568			0.725869	0.843743	0.723008
									0.370936	0.40375	0.744741	0.767797	0.610817			0.205978	0.788708	0.831852	0.468813	0.5253			0.816883	0.621434	0.602525			1.47765	0.458412		1.52422	0.767999			0.544953	0.797721	1.1054
									0.384236	0.335	0.508243	0.484746	0.270414			0.163335	0.654049	1.21142	0.702609	0.353357			0.650505	0.437334	0.518285			1.28838	0.324149		0.35039	0.508884			0.611142	0.830594	0.841902
									0.928079	0.56125	0.372939	0.508475	0.582185			0.313704	0.547032	0.542005	0.479501	0.584912			0.460865	0.479205	0.791302			0.949583	0.739173		0.561012	1.62342			0.683949	0.694718	1.07326
									1.21773	0.54875	0.613985	0.547458	0.724284			0.209136	1.20545	0.564426	0.49682	0.349806			0.601766	0.494217	0.790148			1.09271	0.395673		0.442757	1.60921			0.65968	0.773614	1.06363
									0.920689	0.4675	0.714042	0.711864	0.805938			0.801566	0.723164	0.58822	0.837417	0.678781			0.831694	0.520624	0.545207			0.794152	0.415105		0.766437	0.875658			0.917782	0.545694	0.796915
									1.64778	0.67375	0.422968	1.14407	0.569459			0.837067	1.03414	1.04849	0.499538	0.452509			0.581838	0.582479	0.503383			0.536548	0.797293		0.629938	0.64482			0.732461	0.563226	0.488432
									0.953202	0.36375	0.370665	1.17627	0.530223			0.431144	0.577572	1.06334	0.444369	0.625159			0.535964	0.568184	0.580904			0.934063	0.707958		0.443525	0.66237			0.564789	0.69691	0.861183
									2.04975	0.4075	0.554861	0.774576	0.850477			0.177462	1.02269	0.792466	0.837417	0.600707			0.548721	0.596929	0.489883			1.42981	0.783339		1.4733	1.5555			0.600088	0.453649	0.726221
									2.05862	0.30125	0.80614	0.838983	0.49947			0.172453	0.660767	0.52112	0.7286	0.55871			0.753135	0.755074	0.479205			1.02409	0.391669		0.992764	1.76805			0.588322	0.661845	0.928663
									1.52217	0.64125	1.75895	1.37119	0.630965			0.222312	0.577572	0.384101	0.764825	0.649647			0.761189	0.629228	0.594373			1.08171	0.506337		1.56289	0.729566			0.770702	0.804295	0.822622
									1.3936	0.535	0.548039	1.24576	0.375398			0.370003	0.887063	0.681771	0.454147	0.553092			0.605153	0.586641	0.474731			0.568601	0.512528		2.08486	0.56893			0.697161	0.716634	1.009
									0.573399	0.6825	0.145537	0.544068	0.678685			0.238457	0.846312	0.28907	0.809072	1.25479			0.713171	0.640733	0.541278			0.584732	0.60295		1.35532	0.627838			0.655979	0.734166	0.626607
									1.10394	0.775	1.31893	1.78983	0.495228			0.365235	0.436288	0.384101	0.851824	0.56977			0.516649	0.567638	0.499735			0.958408	0.410016		0.629391	1.45962			0.714811	0.670611	1.08291
									0.484729	0.23	0.723138	0.913559	0.466596			0.330675	0.826969	0.491472	0.37504	0.648675			1.0118	0.742463	0.546313			0.650015	0.350616		1.01307	0.942123			0.617738	0.843743	0.825835
									0.799508	0.855	0.569642	1.56271	0.487805			0.267819	1.19193	0.446956	0.843853	0.600707			0.851027	0.572455	0.56979			0.607024	0.665105		1.36678	0.49304			0.655979	0.585141	0.616967
									0.648769	0.20625	0.337692	1.62203	0.706257			0.524095	0.826969	0.377254	0.44208	0.758693			0.704559	0.717428	0.567638			1.18152	0.319254		0.339581	0.563811			0.350051	0.795529	1.05077
									1.17783	0.4475	0.23195	1.25593	0.641569			0.29576	0.445184	0.471129	0.361271	0.56977			0.829243	0.835121	0.46106			0.684524	0.406159		1.09324	1.3453			0.579497	0.688144	0.825835
									0.68867	0.41	0.745878	1.45763	0.503712			0.517371	0.793046	0.838121	0.349855	0.625159			0.886162	0.666828	0.531629			0.912961	0.810373		1.04989	0.971455			0.644212	0.898532	0.780848
									0.663546	0.47	0.216032	0.715254	0.483563			0.766985	0.465654	0.659386	0.420119	0.629134			0.906595	0.567638	0.376726			0.720461	0.305802		1.01139	0.721685			0.635388	0.556651	0.674807
									0.727094	0.715	0.450256	0.90339	0.588547			0.474143	1.05062	0.651418	0.500214	0.649647			0.689387	0.592845	0.551863			1.67569	0.391669		0.571195	1.20538			0.747169	1.04975	0.796915
									0.650246	0.285	0.933485	0.561017	0.447508			0.452434	0.846312	1.38491	0.584378	0.886219			1.06928	0.67046	0.431723			1.1372	0.333728		0.693487	0.546992			0.76776	0.609248	1.04113
									1.06699	0.34	0.41842	1.24407	0.436903			0.823901	0.658543	0.433604	0.407039	0.886219			0.759586	0.780452	0.695433			0.884881	1.10258		0.675647	1.30784			0.723636	0.615823	0.941517
									0.384236	0.375	0.372939	1.15085	0.794274			0.767843	0.805325	0.867209	0.618119	0.872721			0.835117	0.682619	0.889852			1.05686	0.495851		0.54756	1.25104			0.897191	0.986193	0.674807
									0.545321	0.325	0.529847	1.07966	0.303287			0.441172	0.754362	0.526107	0.755931	1.06065			0.80382	0.59233	0.56279			1.23323	0.597699		0.664005	0.349711			0.791293	0.795529	0.758355
									0.598522	0.35375	0.227402	1.17627	0.579003			0.464355	1.02414	0.623758	0.700203	1.11742			0.792613	0.602525	0.554622			0.413467	0.716062		0.651634	0.873139			0.691278	0.631164	1.009
									1.34039	0.30125	0.337692	0.425424	0.42948			0.32735	0.756962	0.873966	0.786188	0.824912			0.743892	0.602525	0.593359			1.31829	0.512528		0.68165	1.06806			0.65892	0.565417	0.790488
									1.14975	0.63625	0.533258	0.527119	0.616119			0.771252	0.616993	0.484788	0.406207	0.728463			0.831694	0.642167	0.554622			0.454301	0.506337		0.902585	1.40794			0.664804	0.734166	0.91581
									0.962069	0.4425	0.632177	0.591525	0.808059			0.431144	0.730587	0.411996	0.651678	0.686095			0.538234	0.586641	0.541278			0.786295	0.324149		0.354244	2.05374			0.973673	0.780188	0.864396
									1.28276	0.58125	0.407049	1.00848	1.06257			0.301616	0.602522	0.621662	0.626272	0.749576			0.757982	0.691052	0.742058			0.598943	0.559562		0.662989	0.989087			0.579497	0.747315	0.825835
									0.477339	0.5025	0.427516	1.25085	0.828208			0.325342	0.407204	0.722674	0.404543	0.727615			0.714883	0.742058	0.468277			0.945848	0.333728		0.865758	2.16327			0.664804	0.863467	0.822622
									0.447783	0.30875	0.438886	1.28305	0.884411			0.406069	0.660767	1.17032	0.419313	0.490901			1.19131	0.567638	0.636929			0.388051	0.629384		0.843543	1.36756			0.764818	0.747315	0.999357
									1.27389	0.3025	0.877771	1.47119	0.907741			0.529072	0.594315	0.775827	0.512891	0.82417			0.685243	0.666828	0.520624			0.954241	0.506337		0.891621	1.14038			0.635388	0.742932	0.922237
									1.05222	0.4475	0.698124	1.82034	0.495228			0.519483	0.835818	0.503288	0.43281	0.762792			0.643586	0.653437	0.439423			0.98933	0.584376		0.53692	2.18837			0.753052	0.777997	0.822622
									0.783252	0.325	0.611711	1.56441	1.00318			0.539717	0.669616	0.69505	0.668582	1.11742			0.768108	0.496072	0.515339			0.981696	1.05833		1.11262	0.720628			0.755994	0.628972	0.835476
									0.945813	0.58375	0.659466	0.30339	0.445387			0.713823	0.737259	1.38491	0.493401	0.57523			0.956811	0.547997	0.541839			1.6501	1.04736		0.471692	1.11617			0.67657	0.734166	0.874036
									0.746305	0.3575	1.10631	0.6	0.861082			0.490016	0.634252	1.04849	0.937613	0.601749			0.958937	0.503383	0.436633			1.08335	1.10971		0.776985	1.26591			0.720694	0.727591	0.880463
									1.06404	0.535	0.482092	0.744068	0.527041			0.516524	0.720439	0.614273	0.447398	0.849523			0.911514	0.641684	0.682619			0.866682	1.07361		0.813656	1.52706			0.65892	0.512821	0.62018
									0.77734	0.38125	1.02103	1.2322	0.495228			0.40174	0.634252	0.615339	0.386586	0.505936			0.830721	0.594373	0.702416			1.75167	0.848379		1.18094	0.797412			0.661862	0.598291	0.787275
									1.4335	0.375	1.47811	0.345763	0.441145			0.563119	0.686969	0.650407	0.390071	0.382208			0.854847	0.624848	0.455074			1.99138	0.7406		0.317912	1.37487			0.817767	0.681569	0.960797
									1.3936	0.25125	1.02217	1.09831	0.588547			0.54254	0.739264	1.29276	0.397794	0.600707			0.911514	0.518878	0.56279			0.960714	1.03373			0.686909			0.776585	0.657462	0.751928
									0.993104	0.4525	0.801592	0.408475	0.585366			0.452434	1.01981	0.873207	0.575641	0.530035			0.799261	0.586641	0.541839			0.768065	0.557682			0.588837			0.664804	0.607057	0.806555
									0.660591	0.3	0.568505	0.30678	0.42948			0.75405	0.939702	1.06334	0.386586	1.09141			0.56191	0.621434	0.385518			1.1668	0.595057			0.649207			0.764818	0.664037	0.665167
									1.29606	0.35125	0.523024	1.29492	0.436903			1.06495	0.535255	0.613207	0.710267	0.657279			0.56191	0.691489	0.528184			2.08354	0.333728			1.17637			0.747169	0.569801	0.549486
									0.68867	0.26875	0.668562	1.06441	0.445387			0.238457	0.785591	1.19733	0.396949	0.748746			0.474775	0.580904	0.439423			0.865149	0.25316			1.56663			0.911899	0.674995	0.633033
									0.741872	0.4925	0.594656	0.937288	0.660657			0.337221	0.813203	0.903342	0.634853	0.579541			0.650505	0.44424	0.49668			1.81766	0.366726			0.672121			0.629504	0.585141	0.706941
									0.834976	0.79	0.87436	0.610169	1.11135			0.310901	0.783085	0.765655	0.27643	0.521731			0.52445	0.547997	0.605051			1.01191	0.394344			0.911084			0.853067	0.7254	0.800129
									0.96798	0.5025	0.593519	0.954237	1.20361			0.355531	0.826969	0.582638	0.598668	0.629134			0.838991	0.79668	0.518878			1.74609	0.471961			0.654733			0.764818	0.61144	0.758355
									1.00493	0.22375	0.691302	0.925424	1.12195			1.02988	0.762772	0.421391	0.552874	0.530035			0.52445	0.527607	0.486142			2.07844	0.366726			1.50049			0.69422	0.826211	0.931877
										0.53625	0.654918	1.32542	0.257688			0.900989	0.677635	0.45991	0.260047	0.855389			0.42791	0.691489	0.364396			1.39912	0.850859			0.745167			0.844242	0.738549	0.732648
										0.1525	0.651507	0.825424	0.798515			1.12331	0.571605	0.421391	0.454901	0.609982			0.577622	0.563336	0.651582			1.1028	0.858233			0.938304			0.647154	0.589524	0.613753
										0.32625	0.59693	0.913559	0.54719			0.359808	0.753062	0.333135	0.353703	0.696926			0.778631	0.643585	0.499127			0.584732	0.896548			2.15896			0.453008	0.681569	1.04113
										0.35	0.87436	1.03729	0.711559			0.447572	0.626468	0.436603	0.396091	0.629134			0.656739	0.720811	0.594373			1.11558	0.531637						0.447125	1.05194	0.6491
										0.4375	1.02786	0.879661	0.895016			0.192813	0.567298	0.825565	0.239751	0.584912			0.599748	0.444926	0.645939			1.07184	1.17501						0.58538	0.927022	0.893316
										0.55875	0.223991		0.674443			0.690462	0.726547	0.75449	0.430456	1.25479			0.651766	0.592845	0.59233			0.842321	0.506337						0.803059	0.596099	0.729434
										0.38125	0.359295		0.458112			0.444633	0.751762	0.537164	0.447398	0.775777			0.637874	0.7106	0.506391			0.869226	0.55201						0.597147	0.749507	0.633033
											0.228539		0.575822			0.498862	1.07143	0.817615	0.465186	0.625159			0.566234	0.586641	0.577755			1.41424	0.48188						0.873658	0.501863	0.890103
											0.468448		0.258749			0.539717	0.700407	1.06273	0.435917	0.850989			0.553892	0.640265	0.53392			0.875327	0.656353						0.870716	0.817445	0.809769
											0.7834		0.676564			0.607937	0.855536	0.811996	0.465186	0.629134			0.545009	0.568184	0.508792			0.858973	0.943938						0.688337	0.828402	0.62982
											0.942581		0.495228			0.415124	0.638872	0.69785	0.468813	0.509611			0.577622	0.642167	0.712315			0.577872	0.493728						0.803059	0.607057	0.829049
											0.523024		0.545069			0.46057	0.816821	0.932502	0.290746	1.25479			0.748793	0.618971	0.624365			1.36028	0.826418						0.623621	0.642121	0.761568
											0.559409		0.470838			0.669559	0.931308	0.58822	0.609304	0.521731			0.633405	0.605051	0.666828			1.40165	0.276953						0.550081	0.710059	0.59126
											0.726549		1.12937			0.319236	0.726547	0.666269	0.369592	0.460724			0.768108	0.621434	0.624848			0.829077	0.717536						0.723636	0.488714	0.999357
											0.499147		0.124072			0.637436	0.797369	0.842782	0.260047	0.475389			0.783315	0.757085	0.600499			0.785744	0.550097						0.69422	0.585141	0.800129
											0.656055		0.565217			0.682818	0.960861	0.897543	0.572689	0.530035			0.755279	0.418831	0.499127			0.362068	0.74624						0.600088	0.615823	0.719794
											1.00739		0.379639			0.449036	1.09989	0.643342	0.460076	0.911908			0.52445	0.662245	0.814076			0.63064	1.45867						0.755994	0.539119	0.784062
											0.708357		0.398727			0.343004	0.615411	1.02009	0.996696	0.911908			0.637874	0.576165	0.629228			0.447426	0.422642						0.635388	0.517204	0.800129
											1.11768		0.572641			0.355531	0.973046	0.972936	0.764825	0.735283			0.661676	0.719548	0.629228			0.513765	0.495851						0.564789	0.688144	0.767995
													0.575822			0.561174	1.16066	0.741409	0.460804	1.06829			0.651766	0.771426	0.751832			0.358378	1.03016						0.647154	0.797721	0.780848
													0.402969			0.63296	1.09811	1.05532	0.642265	0.39977			0.535964	0.474731	0.814076			0.362068	0.554846						0.60303	0.596099	1.07326
																0.591897	1.59872	0.631039	0.82604	0.686095			0.547982	0.664536	0.674092			0.372917	0.464117						0.470657	0.637738	0.65874
																0.905099	0.344558	0.615339	0.423331	0.657279			0.827279	0.67046	0.613048			0.505952	0.543371						0.62068	0.666228	0.65874
																0.564667	1.09632	1.47442	0.321665	0.452509			0.62564	0.531629	0.527607			0.762857	0.358039						1.02662	0.637738	0.867609
																0.344917	0.531574	0.582638	0.407039	0.382208			0.651135	0.539018	0.486142				0.324149						0.814826	0.451457	0.755141
																0.6547	0.626468	0.666269	0.470972	0.784576			0.690559	0.67364	0.765487				0.261345						0.576555	0.655271	0.867609
																0.37703	0.882083	1.02009	0.164467	0.784576			0.547982	0.515339	0.634528				0.464117						0.647154	0.817445	0.655527
																0.397358	1.26734	0.598121	0.280084	0.891837			0.803315	0.706734	0.594373				0.84154						0.576555	0.731975	0.62982
																0.78084	0.816821	0.780018	0.44208	0.505936			0.585315	0.664536	0.491754				0.390324						0.697161	0.777997	0.63946
																0.330675	0.75242	0.789178	0.372336	0.927527			0.665964	0.691052	0.642167				0.896548						0.714811	0.607057	0.616967
																0.340452	0.754362	0.614273	0.239751	0.927527			0.800793	0.59233	0.621434										0.632446	0.49748	0.835476
																0.497106	0.723164	0.552737	0.198052	0.649647			0.421189	0.755074	0.687514										0.917782	0.580758	0.835476
																0.291295	0.819812	1.0936	0.454147	0.921449			0.58809	0.431723	0.640265										0.664804	0.528161	0.848329
																0.356148	1.07234	0.85888	0.465186	1.40723			0.614486	0.642167	0.629228										0.679512	0.631164	0.706941
																0.588937	0.754362	1.21465	0.290746	0.784576			0.844793	0.719548	0.508792										0.626563	0.490905	0.719794
																0.355531	0.634252	0.69505	0.454901	0.686095			0.570541	0.916165	0.694996										0.467716	0.550077	0.922237
																0.467638	0.595975	0.964173	0.396949	0.940883			0.776018	0.7441	0.647825										0.908957	0.561034	0.706941
																0.467638	1.19399	0.874706	0.386586	1.15747			0.958937	0.793235	0.72251										0.558906	0.637738	0.739075
																0.381642	0.739264	1.08401	0.594143	0.891837			0.866198	0.71615	0.736274										0.791293	0.420776	0.59126
																0.55214	0.790572	0.759675	0.17444	0.607933			1.17065	0.765487	0.56979										0.582439	0.46899	0.809769
																0.324663	1.53613	0.852791	0.485807	0.977332			0.919964	0.766672	0.617506										0.594205	0.646504	0.59126
																0.299441	0.816821	0.925474	0.442848	0.749576			0.827766	0.617007	0.691052										0.597147	0.615823	0.645887
																0.355531	1.33557	0.792466	0.38396	0.764435			0.884793	0.653437	0.568184										0.832475	0.587333	0.829049
																0.873875	0.69195	0.906233	0.214435	0.745406			1.00007	0.643585	0.71615										0.764818	0.710059	0.661954
																0.464355	0.79859	0.711743	0.386586	0.715495			0.900739	0.527607	0.57827										0.688337	0.591716	0.687661
																0.52949	0.564699	0.631039	0.551027	0.877721			0.90209	0.543523	0.621434										0.755994	0.578567	0.822622
																0.746469	1.66132	0.731653	0.132598	0.521731			1.00494	0.484895	0.484895										0.923665	0.519395	0.761568
																0.598871	0.657792	1.00658	0.314215	0.412085			1.06928	0.779283	0.518878										0.744227	0.679378	0.706941
																0.974898	0.43964	1.19678	0.5361	0.601749			1.114	0.520624	0.600499										0.455949	0.633355	0.874036
																0.22525	0.516601	0.614273	0.411174	0.860477			0.72618	0.539018	0.605051										0.635388	0.585141	0.597686
																0.545364	0.720439	0.615339	0.214435	0.82189			0.776018	0.629228	0.691489										0.941315	0.661845	0.58162
																0.537688	0.757619	0.578139	0.372336	0.805777			1.0158	0.42173	0.645939										0.691278	0.598291	0.91581
																0.467638	0.595145	0.659386	0.428883	0.592332			0.816883	0.543523	0.618971										0.623621	0.648696	0.857969
																0.70551	1.28769	0.744914	0.393517	0.715495			0.743892	0.499127	0.65855										0.708928		0.816195
																0.505837	0.908912	0.69411	0.367759	0.877721			0.786955	0.641684	0.630678										0.532431		0.774422
																0.655035	0.91054	1.27854	0.494779	0.538216			0.806865	0.7441	0.624365										0.58538		0.514139
																0.461992	0.54072	0.632087	0.235486	0.625159			0.786955	0.508792	0.506391										0.697161		0.684447
																0.75405	0.563821	0.643342	0.261348	0.492173			1.00858	0.694996	0.588714										0.576555		0.761568
																0.691414	0.470901	1.15004	0.364989	0.601749			0.838991	0.803913	0.585082										0.441241		0.893316
																0.418795	0.845732	0.722674	0.378629	0.745406			0.665964	0.862042	0.56279										0.65892		0.491645
																0.776344	0.469851	0.766504	0.546099	0.600707			0.685243	0.641684	0.680842										0.594205		0.790488
																0.418272	0.658543	0.639277	0.339063	0.459364			0.740595	0.691052	0.499735										0.853067		0.970437
																0.78084	0.823994	0.672123	0.49682	0.6797			0.778631	0.67364	0.69894										0.576555
																0.656697	0.626468	0.663324	0.183879	0.672314			1.00494	0.653437	0.596929										0.65892
																0.570826	0.509914	0.925474	0.271502	0.56977			0.872757	0.674092	0.691489										0.835417
																0.86987	1.13458	0.925474	0.448907	0.636042			0.741694	0.596929	0.952346										0.547139
																0.732279	0.375881	0.551563	0.419313	0.429876			0.867604	0.476648	0.800873										0.664804
																0.275076	0.442976	1.53388	0.303267	1.37989			0.842378	0.610553	0.657163										0.823651
																0.44708	1.91483	1.25846	0.48859	1.22915			0.753676	0.56979	0.924115										0.532431
																0.476903	1.50482	0.651418	0.265196	0.651555			0.743892	0.506391	0.842385										0.758935
																0.591531	1.08146	0.533514	0.397794	0.56977			0.641063	0.597443	0.746142										0.773643
																0.324663	0.354377	0.617453	0.403697	0.762792			0.893027	0.594373	0.746142										0.547139
																0.319915	0.664464	0.452755	0.208038	0.570866			0.696432	0.686189	0.766672										0.647154
																0.355531	0.505074	0.484788	0.460804	0.57523			0.891207	0.937849	0.733796										0.794234
																0.617568	0.669616	1.86535	0.407039	0.505936			0.789009	0.577755	0.765082										0.829534
																0.497106	0.731245	1.24334	0.628976	1.13129			0.953405	0.515339	0.949462										0.497132
																0.460099	0.948019	0.831852	0.454147	0.480618			0.577622	0.53392	0.820405										0.861891
																0.615445	0.660767	0.825565	0.316361	0.413587			0.643586	0.577755	0.910491										0.476541
																1.10031	1.22802	0.639277	0.353703	0.471431			0.741694	0.613048	0.843476										0.626563
																0.672173	0.908379	0.795754	0.234043	0.514488			0.863369	0.518285	0.662245										0.647154
																0.436686	0.815004	0.571328	0.546723	0.402898			0.650505	0.576165	0.688402										0.491249
																0.595211	0.921785	0.55037	0.287235	0.426961			0.743892	0.664536	0.702416										0.961906
																0.254424	1.25919	0.592629	0.203097	0.531219			0.848162	0.453733	0.739579										0.717753
																0.188222	0.645748	0.996784	0.304372	0.505936			0.689964	0.486765	0.624848										0.679512
																0.188222	1.23915	0.825565	0.479501	0.54053			0.718288	0.437334	0.622899										0.69422
																0.378766	0.773626	0.446956	0.367759	0.31606			0.774955	0.65205	0.664536										0.688337
																	1.38709	0.565583	0.416076	0.735283			0.69409	0.56979	0.827794										0.582439
																	0.627251	0.357706	0.546723	0.388693			0.799261	0.645939	0.65205										0.60303
																	0.564699	0.439584	0.598109	0.675088			0.581838	0.827436	0.546313										0.888366
																	0.616993	0.368491	0.652199	0.603816			0.741694	0.717428	0.682619										0.505957
																	0.850932	0.731653	0.364989	0.714611			0.727297	0.513562	0.59233										0.691278
																	0.941785	1.03471	0.18752	0.706714			0.783315	0.640265	0.563336										0.520665
																	0.381065	1.07798	0.338061	1.20867			0.741694	0.541839	0.594373										0.788351
																	0.377181	0.361337	0.304372	0.460724			0.750414	0.47152	0.572455										0.617738
																	0.706688	1.00658	0.426504	0.55871			0.90209	0.674092	0.563336										0.526548
																	0.664464	0.542005	0.396091	0.900883			0.822847	0.594373	0.651582										0.641271
																	0.474002	0.69785	0.372336	0.725035			0.690559	0.617007	0.376726										0.600088
																	0.375881	0.384101	0.479501	0.784576			0.998036	0.829634	0.567638										0.567731
																	0.69195	0.526107	0.552874	0.82417			0.736198	0.496072	0.586641										0.897191
																	0.35715	1.05348	0.499538	0.584912			0.722234	0.476648	0.653437
																	0.536163	0.861915	0.403697	1.00069			0.610505	0.645939	0.44424
																	0.505074	0.571328	0.286052	0.869134			0.689964	0.666828	0.609556
																	1.21032	0.614273	0.386586	0.505936			0.731207	0.593359	0.609556
																	0.456069	1.36593	0.290746	0.459364			0.806865	0.543523	0.56279
																	0.3148	1.50379	0.316361	0.833958			0.689964	0.73297	0.586641
																	0.506045	1.75612	0.339063	0.774965			0.811387	0.70198	0.45908
																	0.533422	1.53727	0.346942	0.877721				0.643585	0.518878
																	0.521331	1.10134	0.222184	0.813481				0.600998	0.563882
																	0.521331	1.04788	0.271502	0.950777				0.649228	0.474092
																	1.00869	0.491472	0.407039	1.14936				0.513562	0.597443
																	0.470901	0.651418	0.372336	0.442756				0.469571	0.499127
																	0.877619	0.58822	0.546099	0.490901				0.582479	0.496072
																	1.01015	0.666269	0.522695	1.0747				0.543523	0.586641
																	0.657792	1.12247	0.44208	0.728463					0.662245
																	0.68982	1.89142	0.372336	0.649647
																	0.563821	1.84141	0.362207	0.701396
																	0.658543	0.363144	0.561364	0.827933
																	0.538904	0.242385	0.34204	0.579541
																	1.14019	0.551563	0.493401	0.899505
																	0.739264	0.69505	0.214435	1.0506
																	0.506045	0.462728	0.325839	0.607933
																	1.38709	0.685583	0.260047	1.00069
																	0.663727	0.879169	0.290746	1.0747
																	0.332968	0.475266	0.214435	1.07701
																	0.91054	1.06273	0.346942	0.675088
																	0.513735	1.24175	0.362207	0.675088
																	0.33881	0.772448	0.261348	0.748746
																	0.32249	1.4566	0.43281	0.699611
																	0.426045	1.16135	0.390071	0.686095
																	0.401128	0.517362	0.49682	0.774965
																	0.442976	0.403993	0.346942	0.961237
																	0.509914	0.651418	0.314215	1.06829
																	0.469851	0.759675	0.44208	0.707597
																	0.509914	1.15854	0.37504	0.637032
																	0.49527	0.475266	0.333017	0.794064
																	0.49527	0.921229	0.303267	0.706714
																	0.40841	0.953966	0.542992	0.917367
																	0.392482	0.543216	0.325839	0.720707
																	0.670352	0.903342	0.651678	0.933551
																	0.221488	0.542005	0.523332	0.932898
																	0.445184	0.654417	0.404543	0.505936
																	0.7039	0.411996	0.477382	0.84288
																	0.382349	0.885836	0.325839	0.737827
																	0.595975	1.05348	0.470972	0.854664
																	0.505074	0.578139	0.419313	0.686095
																	0.470901	0.615339	0.62466	1.0747
																	0.538904	0.579259	0.37504	1.08394
																	0.487283	0.640289	0.390942	0.833958
																	0.398684	0.68654	0.338061	0.57523
																	0.557698	0.441066	0.520745	0.839912
																	0.445184	0.605709	0.317427	0.742898
																	0.657792	1.16528	0.313136	0.806555
																	0.426045	1.2652	0.407039	1.08394
																	0.451746		0.709786	0.57523
																	0.42141		0.338061	0.704064
																	0.295505		0.435917	0.985601
																	0.489287		0.209663	1.09141
																	0.560329		0.214435	1.00007
																	0.846312		0.364066
																	1.53613		0.561364
																	1.31558		0.314215
																	1.85762		0.454901
																	0.564699		0.581479
																	0.86863		0.48859
																	0.896962
																	0.866359
																	0.604949
																	0.805325
																	0.715662
																	0.882083
																	0.887063
																	0.445184
																	0.40841
																	0.501175
																	0.392482
																	0.762772

## Sheet: Fig.5
5e	shCtrl	shPFN1#3	shPFN1#5	shCtrl	shPFN1#3	shPFN1#5
	2.01149	1.46478	2.31897	1.44828	2.19549	2.29915
	2.68199	3.36898	1.40105	2.89655	1.5094	1.86806
	4.06534	0.623886	2.62696	2.22812	1.72503	1.24537
	3.37931	2.04181	1.40105	2.14559	0.57501	1.6605
	2.06896	2.1596	0.509471	2.41379	0.928862	1.14958
	2.75862	3.20856	0.960718	3.21839	3.22006	1.49445
	4.13793	1.95303	1.86806	1.44828	3.0188	4.48335
	3.21839	1.95303	0.672503	1.44828	2.23615	2.03789
	2.1802	4.13482	1.81757	1.25937	1.46366	1.9926
	1.55729	2.59153	0.764207	3.01724	0.416387	0.49815
	4.45623	2.04181	4.67016	3.37931	2.15629	1.86806
	3.75479	0.623886	2.69001	3.21839	2.2641	2.06131
	3.049	1.12299	2.80209	3.0721	1.85773	2.35966
	2.89655	3.32739	2.01751	1.81035	0.710307	4.07577
	2.41379	2.64234	1.24537	1.66468	3.62256	0.49815
	2.68199	2.24599	0.934031	1.2069	0.928862	3.14621
	1.788	0.863842	2.89872	2.09895	0.603761	1.35859
	2.41379	3.45537	2.19294	0.877743	1.15002	1.24537
	3.7931			3.049	2.78659	1.24537
	4.42529			0.536399	4.26184
				1.44828	1.64662
5f	Vector	PFN1WT	PFN1S137D	Vector	PFN1WT
	0.647521	3.21923	2.68701	1.02524	3.54115
	2.9926	1.85725	1.55769	0.647521	1.22109
	2.15301	3.57692	1.97665	0.615145	1.18039
	2.15301	4.02404	1.10236	1.1534	1.47548
	0.997533	2.98077	1.5085	1.94256	1.77058
	0.455663	2.14615	0.682415	0.512621	0.632349
	1.84544	1.78846	1.43307	1.94256	1.77058
	1.11845	1.34135	2.29291	1.53786	0.610544
	1.60473	1.53297	0.447835	0.820194	1.31154
	1.1906	4.02404	0.79615	0.946377	1.14231
	1.84544	4.02404	0.682415	1.23029	0.843132
	0.922718	2.41442	0.774633	0.911326	0.73774
	1.31817	2.7752	2.7559	1.60473	1.68626
	0.922718	2.68269	1.68597	2.23689	1.77058
	2.36594	2.92657	2.20472	1.94256	1.47548
	1.47635	1.85725	3.77124	1.60473	0.843132
	2.67455	3.09541	1.79134	2.3068
	1.75756	2.38462	1.79134	1.94256
	1.58747	0.731643		1.02524
		2.87431		0.946377
5h	Vector	PFN1WT	PFN1S137A	PFN1S137D	PFN1Y59A
	9.9646	16.7131	17.0611	12.3397	15.0218
	8.3639	14.8532	13.1069	14.4314	28.3239
	9.0211	17.0865	14.0635	8.8644	20.7367
	6.7004	11.5973	23.849	8.9778	11.003
	11.3543	14.5978	18.7235	5.7661	17.8668
	8.8893	9.9696	13.7628	9.2214	29.3279
	7.6591	16.0078	25.169	6.9819	14.8472
	3.8907	18.7874	18.0939	6.6514	12.4625
	11.5037	17.1863	17.2917	9.0656	22.651
			22.0973	7.4834	12.3679
			29.1768		9.1768
			17.3447
			28.6765
5i	shCtrl	shPFN1#1	shPFN1#3
	22.0704	6.73605	3.64095
	12.8821	8.31555	0.9234
	16.4091	4.70115	3.663
	9.8253	11.8651	2.8953
	14.249	16.4871	6.1416
	7.1826	14.3276	3.3003
	16.8344	9.82755	7.7004
	9.54	3.46185	6.42015
	10.6983	2.0232	6.8238
	16.1749	2.39805	2.2986
			4.7637
5j		Vector						WT						S137A						S137D						Y59A
	IFNa	0.948195	1.05181	1.13219	0.867806			3.24648	2.62489	2.3752	2.24897			2.80121	3.50845	2.37266	1.99794			1.22449	1.13568	1.17972	1.04977			3.19325	3.45429	3.00436	2.2228
	IFNb	1.0791	0.920902	0.924119	1.07588			1.75608	1.84411	1.13382	1.308			2.31451	2.0761	1.29613	1.35231			1.03655	1.26913	0.991095	1.01663			2.32885	1.81053	1.6017	1.57509
	ISG15	0.992415	1.00758	1.03504	0.964957	1.00142	0.998578	1.11198	1.01861	1.24964	1.37585	1.05492	1.00225	1.33456	1.32146	1.73852	1.94379	1.35892	1.22317	0.781767	0.700077	0.532475	0.463504	0.72555	0.601446	1.48841	1.29409	1.87468	1.32251	1.35497	1.2801
	MX1	0.923329	1.07667	1.12024	0.879755			1.3034	1.44242	1.1297	1.32402			1.44809	1.28112	1.21341	1.39966			1.31457	1.00244	0.748486	0.933376			1.81209	1.70108	1.4618	1.22809
5k		shCtrl				shPFN1#1				shPFN1#3
	IFNa	1.02576	0.97424	1.05777	0.942228	0.15479	0.07907*	0.526016	0.597208	0.288894	0.281358	0.443544	0.528293
	IFNb	1.00539	0.994606	1.04874	0.951261	0.537552	0.413436	0.541817	0.380342	0.382182	0.333965	0.554735	0.658043
	ISG15	1.01678	0.983217	0.88984	1.11016	0.409982	0.455617	0.807478	0.897754	0.20217	0.229326	0.783993	0.769008
5l		Vector					WT					S137D
	0	0.971963	1.02804	1.1263	0.937919	0.935785	1.06349	0.936508	1.38094	0.829292	0.789767	1.15152	0.848485	1.01217	1.01895	0.968881
	0.1	0.803738	0.691589	0.612985	0.684312	0.797094	0.365079	0.460317	0.303589	0.516731	0.527643	0.686869	0.585859	0.685666	0.836827	0.843841
	0.33	0.732394	0.56338	0.728972	0.560748		0.470588	0.423529	0.387254	0.398801	0.238095	0.607595	0.78481	0.654059	0.607901	0.666667
	1	0.635514	0.71028	0.355416	0.465149	0.366084	0.396825	0.365079	0.280068	0.248303	0.230844	0.686869	0.484848	0.455901	0.570542	0.395195
	10	0.168224	0.523364	0.130766	0.242634	0.195692	0.301587	0.142857	0.077352*	0.129001	0.171678	0.30303	0.464646	0.188407	0.303047	0.294582
5m		shCtrl		shPFN1#1		shPFN1#3
		mean	SEM	mean	SEM	mean	SEM
	0	1	0.03	1	0.028	1	0.026
	0.625	0.772824	0.03	0.979118	0.0455377	0.71819	0.033
	1.25	0.491041	0.0537401	0.986079	0.0391737	0.683318	0.0356
	2.5	0.25384	0.034	0.976218	0.0420208	0.709708	0.028
	5	0.159983	0.0579827	0.407773	0.051	0.367578	0.048032
	10	0.177901	0.026	0.290603	0.0312728	0.344015	0.02012
		n=3		n=3		n=3

## Sheet: Fig.6
6b	Vector	WT	S137D	Y59A		6c	Ctrl	PFN1	siBOD1L	PFN1-siBOD1L		6d	Ctrl	siBOD1L	PFN1	PFN1-siBOD1L		6e	Ctrl	PFN1	siBRCA1	PFN1-siBRCA1	siBRCA2	PFN1-siBRCA2		6f	noHU	HU	PFN1 WT	PFN1 S137D		6g	no HU	HU	shPFN1#3	shPFN1#3-WT	shPFN1#3-S137D
	0	2	2	3		IdU tract lengths	14.0584	20.7062	10.008	13.3413		CIdU/IdU ratios	0.553982	0.274602	0.890476	1.10092		CIdU/IdU ratios	0.509967	0.840055	0.630277	0.579994	0.964447	1.00663			40	69	24	6			20	93	44	47	89
	0	2	1	3			16.236	15.8273	15.7176	9.21123			0.640142	0.596843	0.390505	0.736461			0.386232	0.546741	0.672165	0.593142	1.22502	0.702564			8	64	22	10			3	45	78	44	78
	0	4	2	3			18.8064	16.6615	6.7882	8.61777			0.541142	0.532364	0.473556	0.573913			0.465295	0.582337	0.438916	0.307344	0.950667	0.493028			12	46	26	41			14	105	44	57	91
	0	2	3	1			11.0902	9.51201	9.7652	9.21123			0.445804	0.38329	0.669699	0.470296			0.290674	0.288633	0.175175	0.65272	1.09975	0.496797			12	41	3	40			2	11	54	87	68
	0	3	3	2			14.4	24.2089	13.5352	12.4734			0.510183	0.422032	0.542426	0.564352			1.05431	0.505776	0.34048	0.481965	1.01115	0.489229			18	45	12	42			14	82	53	81	57
	0	1	3	4			17.1142	8.61496	6.8	7.15239			0.474465	0.340151	1.03448	0.444248			0.694164	0.546741	0.412904	0.651976	0.589584	0.640872			15	18	8	35			13	62	60	88	45
	0	2	1	2			20.8706	16.4706	18.1416	16.0482			0.623446	0.693561	0.378839	0.572126			0.691311	0.75656	0.369321	0.497706	0.851564	0.492083			3	8	31	44			14	62	48	70	53
	0	3	2	2			13.4941	14.2349	17.8886	7.43064			0.930677	0.440121	0.401826	0.914531			0.655032	0.408193	0.481527	0.465696	1.32515	0.599582			34	51	23	7			5	80	77	74	86
	0	2	2	3			13.8962	9.15719	11.2642	7.43064			0.801208	0.525607	0.361887	0.756965			0.727591	0.319266	0.517367	0.776161	0.559325	0.492083			42	33	7	25			6	56	57	85	94
	0	2	1	5			14.76	25.0252	18.8042	6.64083			0.517878	0.935388	0.596756	0.684757			0.618752	0.411778	0.373904	0.73074	0.789488	0.377489			11	8	12	4			12	82	38	28	38
	0	2	1	2			18.8613	25.8916	12.5028	19.5243			0.881674	0.915361	0.491211	0.370761			0.473743	0.332791	0.412904	0.527789	0.838096	0.666522			2	7	43	11			10	49	65	26	27
	0	2	2	21			17.1634	11.2586	11.2924	14.9558			0.71785	0.427386	0.509152	0.501117			0.472344	0.283499	0.438916	0.68934	0.865534	0.493028			31	53	21	12			15	97	45	87	18
	0	4	3	9			21.1882	10.1179	13.194	10.7573			0.468875	0.266189	0.423554	0.636861			0.735712	0.571302	0.380676	0.431312	1.20927	0.637225			8	19	31	33			15	71	75	94	72
	0	2	2	12			15.3918	18.302	10.8812	10.219			0.209684	0.38918	0.271213	0.96557			0.800168	0.500909	0.801714	0.620929	0.932214	0.289521			12	43	9	21			11	9	86	60	48
	0	3	1	21			17.8736	18.7408	15.646	5.84997			1.24476	0.970853	0.634627	0.466656			0.90908	1.09215	0.332903	0.624034	1.05978	0.204712			4	46	11	28			16	47	66	68	55
	0	49	2	7			18.0144	21.6168	22.7438	14.8493			0.600449	0.629694	0.845521	0.354821			1.16496	0.448251	0.264382	0.694214	0.836659	0.122071			22	11	5	35			5	51	117	57	55
	0	5	2	27			15.1114	18.6564	15.6	11.8348			0.320753	0.365048	0.299501	0.431817			0.549826	0.465407	0.276976	0.342924	1.15242	0.608066			19	22	6	28			3	48	33	38	46
	0	8	5	23			18.8064	10.3094	12.8996	11.1201			0.41621	0.332427	0.456185	0.461531			0.987054	0.400914	0.495484	0.384029	0.898147	1.06287			21	9	11	31			11	61	89	35	60
	0	4	3	16			17.28	18.7408	12.731	9.47562			0.207579	0.385815	0.523917	0.630418			1.36822	0.225753	0.721094	0.20826	0.843081	0.550173			3	41	10	34			27	35	48	15	55
	0	7	3	11			17.1634	23.441	14.0912	19.3929			0.482738	0.775427	0.634627	0.387809			0.582473	0.33863	0.412904	0.175629	0.685468	0.244142			8	33	8	26			11	26	57	21	20
	0	2	2	17			11.632	16.0774	12.731	15.938			0.338116	0.274602	0.799173	0.334069			1.34878	0.269316	0.247742	0.181031	0.650483	1.19019			16	16	8	16			1	10	38	30	73
	0	3	5	23			19.2119	19.4349	11.8118	6.64083			0.517878	0.445258	0.533246	0.560113			1.01995	0.400914	0.21054	0.13884	1.32288	0.213624			26	42	12	27			1	11	69	20	38
	0	13	2	7			11.2756	16.9036	13.0782	6.99027			0.729385	0.459637	0.254141	0.501796			0.726683	0.489028	0.373904	0.286233	0.604626	0.550173			19	20	14	61			5	9	94	52	50
	0	5	4	4			23.7955	16.4844	11.4542	13.4203			0.837163	0.445258	0.312694	0.558287			1.45745	0.406988	0.412904	0.158305	0.443361	0.519701			23	35	6	23			1	28	39	50	19
	0	4	3	5			14.1136	17.7677	30.1092	11.4637			0.463211	0.382436	0.349278	0.591431			1.42862	1.28395	0.34048	0.351244	0.807508	0.579028			17	41	4	18			15	20	46	52	39
	0	35	2	2			16.56	15.8368	25.5624	13.1815			0.338116	0.775427	0.456185	0.747013			0.401328	0.408193	0.264382	0.250312	0.668642	0.533847			17	34	11	23			5	25	31	49	95
	0	11	5	12			23.4416	12.8977	22.1882	12.2451			0.424587	0.241879	0.390505	0.485243			1.22139	0.438295	0.314467	0.39516	0.77801	0.465837			27	5	3	51			1	17	33	54	64
	0	3	4	30			14.4405	20.8222	20.3686	10.6004			0.553982	0.512465	0.43194	0.519782			0.473743	0.689454	0.332903	0.342924	0.700165	0.366212			19	45	27	13			7	17	67	51	67
	0	3	6	2			14.4	29.378	29.9386	18.7501			0.366806	0.360561	0.416082	0.942391			0.642824	0.421186	0.665786	0.23645	0.748981	1.07897			13	12	7	50			5	27	80	39	76
	0	25	4	2			13.7556	31.771	21.0218	9.69654			0.431762	0.311214	0.284136	0.572126			1.49014	0.244506	0.332903	0.286233	0.727879	0.367479			14	11	15	45			62	14	68	55	81
	0	9	3	2			20.3456	18.2401	12.8562	10.3732			0.524639	0.38918	0.515276	0.498391			1.32607	0.978556	0.314467	0.32414	0.547416	0.425066			17	33	8	41			8	26	22	65	45
	0	19	2	5			12.0694	14.3139	11.8456	8.90946			0.789598	0.411107	0.683626	0.343121			1.01801	0.288633	0.17024	0.416535	0.900154	0.617175			3	26	18	3			12	35	87	58	69
	0	10	4	7			12.1444	16.0634	9.6664	11.4253			0.57041	0.408722	0.401826	0.280969			0.344702	0.785174	0.322477	0.378969	0.631788	0.436952			23	5	6	14			76	26	65	9	28
	0	5	5	2			11.1775	20.4464	14.9346	7.47789			0.572709	0.513089	0.457173	0.391305			0.391337	0.350026	0.583928	0.181031	0.768714	0.423967			7	35	24	8			39	40	71	29	49
	0	18	2	2			19.0631	20.3432	24.7644	7.12761			0.431762	0.468038	0.483859	0.314126			0.276721	0.584857	0.350368	0.242472	0.4619	0.532961			15	27	5	56			12	34	50	21	108
	0	6	2	3			10.2458	34.2234	11.2642	9.69654			0.504119	0.509915	0.341491	0.304226			0.58587	0.623787	0.300593	0.158305	0.495709	0.522371			12	10	10	5			92	42	69	24	87
	0	16	5	2			15.725	28.2468	12.1656	13.7321			1.37212	0.288446	0.361887	0.795118			0.363341	0.462244	0.5555	0.226018	0.450078	0.511568			42	45	26	41			12	20	83	9	93
	0	15	7	2			13.2077	14.2454	13.194	9.47562			0.994626	0.285055	0.569052	0.350961			1.05431	0.436056	0.408754	0.188856	0.638383	0.425066			3	25	10	9			64	14	61	6	82
	0	7	8	3			13.2761	20.3283	5.6568	12.4379			0.919275	0.240527	0.818026	0.758322			0.472344	0.574715	0.300593	0.19879	0.624154	0.592547			5	29	20	39			1	56	84	12	76
	0	4	6	2			12.4292	21.6168	18.04	8.65851			0.553982	0.470116	0.487557	0.693143			0.520232	0.813977	0.300593	0.13884	0.817098	0.950594			4	35	25	4			1	33	53	57	73
	0	4	2	15			20.6177	11.8196	19.6368	12.209			0.545189	0.307007	0.419301	0.579222			0.554623	0.752021	0.431091	0.265261	0.624154	0.386018			18	36	18	9			29	53	47	43	56
	0	2	1	8			15.9379	17.0056	12.5602	10.1497			0.835072	0.37902	0.523049	0.184461			0.292944	0.309922	0.389533	0.167185	0.30967	0.306703			13	48	5	9			4	38	110	23	63
	0	6	3	3			16.5834	18.1159	14.9346	9.69654			0.553982	0.298415	0.754128	0.51253			0.591483	0.35696	0.553972	0.196353	0.465778	0.580645			9	61	33	4			1	16	53	66	112
	0	4	2	9			18.229	11.097	13.2484	7.34706			0.860471	0.311214	0.813624	0.25693			0.50608	0.952165	0.247742	0.219529	0.450078	0.493028			38	44	5	52			61	22	60	37	78
	0	2	2	6			16.7002	18.4003	16.1046	8.28366			0.562641	0.216344	0.869062	0.654261			0.618752	0.37828	0.665786	0.219529	0.416893	0.357195			12	21	8	20			1	45	52	41	92
	0	3	3	21			15.7457	19.4	14.5602	14.9144			0.650357	0.290703	0.420365	0.818726			0.477903	0.33863	0.456072	0.181031	0.51932	0.492083			12	37	20	45			4	19	72	40	68
	0	2	2	4			13.1042	10.9812	14.7186	12.1871			0.866075	0.411107	0.847647	0.528222			0.983711	0.524795	0.369321	0.265261	0.712905	0.204712			30	32	20	44			58	48	98	55	93
	0	9	4	2			11.8418	11.536	11.8928	16.2122			0.559512	0.360561	0.453219	0.392179			0.414282	0.252411	0.291964	0.196353	0.713736	0.824404			4	8	33	18			35	25	101	30	58
	0	17	2	3			18.0324	14.9268	10.4996	17.9424			0.424587	0.332427	0.623217	0.521739			0.61768	0.200458	0.414968	0.256008	0.84876	0.300569			3	55	22	7			49	25	69	47	60
	0	45	4	18			21.6749	35.0857	12.8062	7.22589			0.557155	0.390009	0.523049	0.408326			0.769903	0.319266	0.3552	0.158305	0.713736	0.496797			22	16	31	27			29	23	51	39	57
	0	9	4	20			9.0216	37.6439	13.1576	12.822			0.697967	0.275774	1.00456	0.641648			0.950955	0.703526	0.350368	0.263444	1.22405	0.367479			12	30	5	46			40	22	59	35	46
	0	23	1	2			11.7207	14.5436	12	12.6628			0.798465	0.545635	0.783869	0.659948			0.513837	0.533139	0.314467	0.219529	0.859976	0.704563			5	48	18	6			22	91	82	31	57
	0	8	5	1			16.8086	15.2113	11.7644	11.4253			0.507588	0.407932	0.445238	0.634721			1.04866	0.513463	0.297744	0.23645	0.30967	0.587023			25	30	18	34			34	46	50	27	103
	0	2	2	14			9.50436	20.3099	11.517	12.18			0.702994	0.559747	0.323955	0.666626			0.591483	0.350026	0.251169	0.250312	0.57622	0.493028			12	43	20	7			50	48	22	24	30
	0	4	7	24			12.7381	29.7016	15.036	16.3584			1.44577	0.637394	0.38354	0.340135			0.749047	0.509643	0.369321	0.155232	0.249655	0.492083			15	23	29	45			1	49	45	33	47
	0	8	2	4			15.7784	6.25631	14.8808	21.6819			0.835072	0.578027	0.588429	0.464465			0.978333	0.535879	0.291964	0.13884	1.23283	0.372514			16	11	15	21			9	32	62	46	110
	0	3	3	2			8.94222	15.7559	18.2164	11.1833			0.676868	1.06046	0.38354	0.387809			1.05932	0.82653	0.332903	0.248371	0.638383	0.27466			26	40	16	25			9	78	66	54	69
	0	2	5	3			16.2997	32.9526	15.6204	11.6999			0.504994	0.280454	0.682967	0.521739			1.01801	0.269316	0.332903	0.217325	1.05524	0.276353			27	5	12	10			8	13	67	51	55
	0	14	0	16			10.195	17.8354	12.522	17.829			0.71662	0.46874	0.442213	0.594874			1.076	0.244506	0.444717	0.188856	0.319191	0.500521			34	30	20	29			14	48	58	25	67
	0	18	0	43			10.4648	17.8858	16.8238	11.3089			0.717242	1.02777	0.375275	0.498391			0.462461	0.288633	0.18465	0.23645	0.138486	0.46181			29	27	23	56			1	64	51	26	59
	0	4	0	15			17.8481	16.5754	20.278	12.6628			0.791274	0.734087	0.791267	0.918991			0.310439	0.598116	0.276976	0.226018	0.285488	0.260744			32	27	19	10			17	63	70	49	53
	0	10	0	24			14.5656	14.4031	15.5794	7.25025			0.968189	0.774166	0.951828	0.814982			0.836466	0.332791	0.26114	0.279418	0.480977	0.552707			22	33	20	48			7	25	74	74	47
	0	8	0	21			20.88	23.7823	14.7512	18.3458			1.10319	0.940577	0.661613	0.594874			0.698906	0.842966	0.289033	0.250312	0.597651	0.614153			36	13	26	32			77	37	59	67	40
	0	2	0	15			12.4967	14.4866	15.142	8.50437			0.511903	0.332427	0.565098	0.572126			0.5164	0.801845	0.322477	0.128005	0.485928	0.258959			20	23	17	39			11	30	38	57	37
	0	3	0	34			10.6853	13.037	13.7462	13.3675			0.653056	0.445258	0.523917	0.444248			0.399675	0.958316	0.389533	0.265261	0.523907	0.220063			19	52	33	28			1	57	61	46	38
	0	2	0	51			13.0397	20.6224	15.564	13.6741			0.748438	0.346781	0.605696	1.03463			0.884046	0.865899	0.251169	0.158305	0.346213	0.39673			27	16	17	5			24	53	59	45	32
	0	5	0	8			11.4806	17.5675	19.308	22.3549			0.524639	0.948837	0.864404	0.645887			0.635593	0.557402	0.322477	0.158305	0.433805	0.989521			17	21	35	69			37	84	32	48	31
	0	2	0	4			17.3884	13.037	19.1206	18.2977			0.623446	0.346781	0.795789	0.485243			0.370535	1.04959	0.264382	0.155232	0.340985	0.21579			19	20	17	10			40	40	75	32	52
	0	11	0	3			12.2452	15.7941	18.6076	14.5007			0.634626	1.05122	0.509152	0.456339			0.425273	0.398472	0.291964	0.23645	0.627026	0.31862			4	44	16	6			37	52	76	19	60
	0	2	0	2			16.1359	7.85642	26.248	10.6004			0.736592	0.58695	0.610862	0.405822			1.35219	0.42582	0.380676	0.223876	0.570993	0.415087			17	9	58	6			15	42	54	24	37
	0	27	0	1			7.42158	20.0299	14.7512	27.1574			0.551595	0.376445	0.350551	0.370761			0.54623	0.521054	0.18465	0.265261	0.51932	0.958959			4	49	15	7			20	71	82	48	94
	0	27	0	5			15.0772	9.04971	10.4996	26.5133			0.748438	0.559747	0.401826	0.524987			0.621932	0.35696	0.380676	0.158305	0.764802	0.281359			11	21	26	7			26	73	48	37	57
	0	12	0	11			16.4225	18.0535	11.8726	16.9516			0.843449	0.848664	0.271213	0.957783			1.02319	0.495008	0.498911	0.155232	1.3197	0.489229			32	15	5	5			38	79	54	15	104
	0	14	0	13			15.5801	10.8917	17.5636	21.3828			0.619191	0.885034	0.43194	0.501796			0.513837	0.557402	0.522282	0.223876	0.45141	0.482531			10	11	11	6			25	84	54	18	65
	0	42	0	5			10.8299	17.6955	11.0924	21.4158			0.849158	0.838657	0.473556	0.809113			0.509967	0.465407	0.264382	0.281141	0.244807	0.306703			9	42	16	42			75	33	76	10	40
	0	11	0	7			20.317	16.2867	16.3168	9.50355			0.985745	0.418156	0.399579	1.03955			0.494199	0.775124	0.352784	0.312016	0.416893	0.27466			20	4	57	26			41	44	59	74	50
	0	12	0	9			21.3496	22.9151	11.6	26.893			0.517878	0.502853	0.530716	0.501117			0.620878	0.487024	0.300593	0.267077	0.372889	0.561068			7	28	3	9			60	40	91	66	34
	0	8	0	15			16.8086	21.3718	16.005	20.3343			0.57041	0.855153	0.568258	0.694617			0.701721	0.35696	0.314467	0.250312	0.244807	0.431582			34	16	24	32			58	65	80	69	47
	0	6	0	2			13.2761	16.296	26.6414	15.0263			0.610621	0.56148	0.453219	0.730904			0.800168	0.607868	0.352784	0.217325	0.437926	0.177949			9	43	17	26			48	44	92	54	36
	0	7	0	2			10.3901	7.15433	16.9706	19.1272			0.619191	0.655496	0.393934	0.712513			0.719379	0.444948	0.391721	0.250312	0.263676	0.276353			45	35	30	28			29	66	54	18	89
	0	7	0	3			23.1858	6.60745	13.9542	20.1644			0.468875	0.470116	0.493952	0.516496			0.540144	0.400914	0.289033	0.310464	0.547416	0.246049			35	39	27	27			14	98	78	34	87
	0	3	0	2			11.8089	12.1277	17.4952	14.3663			0.732396	0.502203	0.523917	0.818726			0.35969	0.546741	0.583928	0.19879	0.547416	0.314195			26	21	42	15			2	37	95	25	94
	0	9	0	4			10.8837	18.302	16.9516	25.0595			1.1253	0.481054	0.341491	0.376226			0.654015	0.72818	0.380676	0.226018	0.547416	0.617938			40	39	15	41			40	16	62	60	53
	0	3	0	2			16.8086	11.9021	18.6118	32.4244			0.641521	0.459637	0.610862	0.365217			0.553423	0.376981	0.461646	0.353992	0.387084	0.608066			27	41	13	6			32	19	105	25	87
	0	2	0	8			17.8844	7.13338	21.1358	17.7645			0.599709	0.686498	0.276125	0.464465			0.726683	0.521054	0.391721	0.188856	0.495709	0.172639			37	25	19	52			1	78	68	33	47
	0	28	0	5			12.0962	6.67535	15.9248	11.9534			1.04127	0.715704	0.487557	0.334069			0.698906	0.337189	0.431091	0.342924	0.745761	0.220063			40	13	21	15			1	68	59	19	28
	0	15	0	6			21.6121	12.028	15.6204	11.7676			0.928319	0.770801	0.601997	0.535265			1.25446	0.816387	0.380676	0.23645	0.353069	0.314195			32	14	16	36			10	23	87	27	75
	0	10	0	7			16.8548	18.4453	15.2	28.757			0.75603	0.749856	0.530716	0.53717			0.581346	0.392274	0.373904	0.226018	0.380835	0.561068			3	9	11	5			2	31	54	10	65
	0	5	0	2			10.8956	15.4471	7.3756	29.9027			0.75603	0.513089	0.330814	0.334069			0.549826	0.465407	0.373904	0.281141	0.665959	0.525041			18	16	16	3			9	64	97	21	45
	0	20	0	1			14.4045	15.8322	18.3522	10.1497			0.658424	0.326498	0.48293	0.793409			1.02319	0.642368	0.483282	0.292892	0.537461	0.580645			39	38	3	38			2	42	79	75	44
	0	21	0	2			12.3034	6.13486	9.3638	29.5226			1.19282	1.15633	0.407366	0.668152			0.545012	0.476849	0.247742	0.248371	0.394752	0.388429			5	24	14	41			13	61	52	70	69
	0	9	0	5			15.4633	11.536	28.3746	19.5785			0.907236	0.490424	0.375275	0.444248			0.705482	0.295348	0.444717	0.267077	0.740932	0.482531			32	3	7	31			22	44	29	84	113
	0	22	0	4			17.8772	6.94074	14.45	7.43064			0.820186	0.830078	0.284136	0.470296			0.669965	0.630034	0.240764	0.175629	0.523907	0.335695			5	30	16	38			1	54	90	57	98
	0	17	0	13			20.7711	19.5121	10.4	13.0267			0.835592	0.319462	1.22357	1.36552			0.828546	0.598116	0.322477	0.627868	0.326618	0.488283			34	5	10	29			20	28	51	71	101
	0	19	0	5			9.77976	10.5404	15.0784	20.0766			0.789598	0.669238	0.43194	0.362413			0.61768	0.553879	0.412904	0.439059	0.559325	0.366212			18	19	6	25			15	58	70	92	79
	0	22	0	6			18.104	17.0456	22.5602	11.79			0.617056	0.495038	0.581526	0.494961			0.604727	0.532215	0.483282	0.347115	0.394752	0.672076			24	11	9	29			42	49	44	61	89
	0	13	0	12			17.6731	21.3681	20.4352	26.5133			0.553982	0.422032	0.341491	0.544709			0.406234	0.408193	0.51074	0.217325	0.41833	0.829044			23	20	6	7			37	63	36	75	66
	0	17	0	2			18.7925	9.7	20.396	16.4659			1.00867	0.62086	0.634627	0.340135			0.716619	0.594829	0.276976	0.439059	0.270393	0.734959			8	26	7	45			56	61	95	51	84
	0	9	0	2			12.5948	11.743	22.2638	19.3609			0.866075	0.775427	0.468794	0.490135			1.38833	0.408193	0.350368	0.372557	0.23224	0.300569			11	12	17	38			70	35	58	26	97
	0	10	0	3			14.4583	31.7023	9.3638	23.8255			0.623446	0.362358	0.53994	0.479609			0.540144	0.462244	0.332903	0.128005	0.279134	0.579028			11	41	10	41			23	49	72	19	93
	0	3	0	14			15.282	24.373	13.0598	13.9614			0.853814	0.56148	0.964468	0.684757			1.14091	0.4789	0.332903	0.250312	0.52048	0.195405			7	16	11	31			17	64	53	39	103
	0	28	0	4			9.69336	27.9469	9.051	19.9534			0.822336	0.407932	0.987904	0.550304			0.5164	0.816387	0.332903	0.155232	0.455374	0.204712			34	22	11	6			12	66	68	23	56
	0	8	0	9			8.21718	13.968	19.799	13.499			0.559512	0.847517	0.720045	0.949578			0.748175	0.574715	0.495484	0.745115	0.624154	0.21579			28		14	28			35	62	83	17	72
	0	4	0	12			17.8736	12.1772	8.3234	26.5133			0.806679	0.319462	0.41716	0.747013			1.34829	0.703526	0.380676	0.155232	0.485928	0.185639			31		6	11
	0	4	0	2			12.0694	16.6615	12.4258	17.1585			0.741351	0.696365	0.694692	0.552769			0.705482	0.495008	0.438916	0.34151	0.658722	0.522371			49		7	54
	0	7	0	2			21.7912	21.8972	13.0108	26.1414			0.921188	0.739377	0.572197	0.462261			1.2691	0.376981	0.391721	0.250312	0.597651	0.532961			52		15	5
	0	13	0	2			18.3883	16.5435	14.9346	29.3399			0.820186	0.581393	0.684284	0.392179			0.685553	0.322319	0.291964	0.530522	0.523907	0.337083					6	37
	0	3	0	7			17.1482	16.917	8.2462	24.1454			0.980377	0.32451	0.616717	0.935139			1.08029	0.744146	0.431091	0.496742	0.588562	0.337083						26
	0	2	0	14			16.3235	22.5775	17.0552	22.3589			0.954934	0.512465	0.535762	0.730904			0.5164	0.744146	0.264382	0.217325	0.627026	0.244142						17
	0	3	0	5			15.7909	19.2638	9.9036	26.2962			1.06301	0.970853	0.772922	0.723417			1.36773	0.738871	0.352784	0.310464	0.52048	0.19301						64
	0	2	0	8			14.5789	8.50942	15.5794	21.457			0.437842	1.07567	0.689495	0.704831			0.836466	0.575575	0.297744	0.248371	0.547416	0.213624						50
	0	4	0	5			14.8257	15.3737	15.3102	16.8838			1.03279	0.708399	0.748752	0.609			1.3926	0.607868	0.389533	0.248371	0.249655	0.172639						30
	0	6	0	8			15.8931	16.5435	7.088	13.9045			1.21037	0.700088	0.654125	0.476048			0.554623	0.633133	0.502318	0.316612	0.416893	0.31862						38
	0	3	0	12			10.3088	13.9086	25.3646	11.9534			0.593081	0.629694	0.809206	0.404974			0.741072	0.584857	0.431091	0.497706	0.394752	0.281359						25
	0	1	0	17			9.36	24.4562	11.3208	16.2122			1.16296	0.285055	0.568258	0.684757			0.802639	0.93972	0.543091	0.874283	0.346213	0.244142						65
	0	1	0	50			13.3589	25.2945	20.9914	18.7547			0.225845	0.785422	0.679013	0.716322			1.03345	0.36643	0.461646	0.310464	0.604626	0.640872						53
	0	0	0	5			19.1342	9.05786	16.876	18.7312			0.913523	0.71434	0.487557	0.586226			0.627218	0.380863	0.300593	0.250312	0.263676	0.397905						72
	0	0	0	4			13.5706	7.96118	15.1208	12.4662			0.600449	0.644991	0.473556	0.876535			0.701721	0.265654	0.550875	1.1424	0.682836	0.458788						19
	0	0	0	14			20.3933	12.422	9.6748	6.2013			0.534603	1.26891	0.995585	0.868343			0.459591	0.495008	0.942472	1.00555	0.695888	0.613406						19
	0	0	0	18			19.0528	15.4519	22.2424	14.1122			0.880681	0.346781	0.725017	0.652695			0.508678	0.582337	0.26114	0.384029	0.382409	0.549319						13
	0	0	0	14			16.9659	13.5356	21.4402	18.5657			1.08875	0.515614	0.725017	1.18803			0.726683	0.337189	0.373904	0.32414	0.176534	0.183107						6
	0	0	0	7			9.95706	18.2649	10.469	17.4033			0.699865	0.305949	0.425666	0.936587			0.494199	0.761725	0.332903	0.353992	0.41833	0.246049						3
	0	0	0	4			13.7556	25.1752	4.6648	19.1043			0.872155	0.285055	0.457173	0.573913			0.705482	0.683756	0.289033	0.19879	0.470902	0.251649						7
	0	0	0	22			11.6208	11.8196	14.4942	23.9438			0.71662	0.638924	0.568258	0.634721			1.18295	0.396	0.291964	0.279418	0.405225	0.733692						10
	0	0	0	5			16.0553	17.9027	21.2566	25.8394			0.656421	0.319462	0.542426	1.01872			0.595916	0.417679	0.26114	0.347115	0.547416	0.152589
	0	0	0	5			13.4507	10.9263	6.8	24.0576			0.669025	0.27102	0.569052	0.925265			0.342776	0.376981	0.444717	0.265261	0.356443	0.357195
	0	0	0	17			16.6108	35.4188	11.0924	21.2255			0.77612	0.290703	0.48293	0.982344			0.473743	0.577266	0.3552	0.265261	0.328452	0.377489
	0	0	0	4			15.3918	9.15719	8.6348	11.7676			0.892083	0.311214	0.299501	0.726704			0.54623	0.283499	0.297744	0.093139	0.242349	0.155609
	0	0	0	5			15.9379	12.668	12.2442	14.7958			0.611333	0.43418	0.495764	1.08973			0.504772	0.35696	0.456072	0.226018	0.511184	0.222169
	0	0	0	5			15.9907	21.2021	15.2	19.9223			0.795707	0.38918	0.41716	0.673226			0.536473	0.382146	0.391721	0.20826	0.368025	0.220063
	0	0	0	16			16.2679	8.79654	24.3836	15.8323			1.6869	0.346781	0.31837	0.670695			0.312564	0.337189	0.300593	0.167185	0.201877	0.213624
	0	0	0	3			15.8072	18.8809	12.0266	9.08607			1.26786	0.332427	1.11179	0.366143			0.658048	0.376981	0.470792	0.223876	0.387084	0.31862
	0	0	0	11			25.6208	33.5502	16.671	30.6256			0.750188	0.459637	0.830546	0.690692			0.745522	0.337189	0.222348	0.414206	0.587541	0.27466
	0	0	0	5			18.6714	10.0655	10	21.453			0.878175	0.516251	0.64514	0.898395			0.386232	0.297007	0.825806	0.334386	0.529602	0.347963
	0	0	0	7			12.6616	14.7746	21.5258	22.5786			0.905293	0.262491	0.898502	0.824948			0.443513	0.37828	0.461646	0.389012	0.592613	0.185639
	0	0	0	4			12.5381	9.89206	9.6332	19.3609			1.29971	0.509915	0.596756	0.665087			0.374078	0.584857	0.247742	0.347115	0.537461	0.213624
	0	0	0	12			9.82602	19.2638	11.0344	24.436			0.35708	0.362358	0.711898	0.682761			0.310439	0.313068	0.291964	0.217325	0.727879	0.246049
	0	0	0	1			16.9047	20.0299	10.198	22.5786			0.596046	0.228047	1.05508	0.677256			0.401328	0.319266	0.380676	0.572466	0.218962	0.347963
	0	0	0	1			17.728	16.3144	12.98	22.2283			0.629051	0.459637	0.839141	0.550304			0.99968	0.66926	0.332903	0.292892	0.387084	0.608066
	0	0	0	0			17.6107	21.5225	10.032	11.1596			0.787923	0.639434	0.900988	1.28357			0.658048	0.288633	0.706766	0.250312	0.944972	0.213624
	0	0	0	0			16.6225	27.698	11.7644	24.4503			1.32384	0.252395	0.334857	1.00393			0.414282	0.604628	0.291964	0.256008	0.567824	0.407152
	0	0	0	0			11.1193	11.252	10.3228	22.68			1.46721	0.37902	0.449251	0.528222			0.667004	0.575575	0.444717	0.250312	0.368025	0.397905
	0	0	0	0			12.0748	19.1658	15.1208	22.4652			1.36698	0.260006	0.453219	0.716322			0.462461	0.623787	0.421079	0.186278	0.394752	0.488283
	0	0	0	0			14.7643	21.9657	18.8042	15.4944			0.936341	0.371219	0.312694	0.999848			0.292944	0.476849	0.26114	0.720122	0.537461	0.258959
	0	0	0	0			18.5321	28.3876	13.7638	8.49387			0.985745	0.395796	0.467835	0.339131			0.625111	0.344374	0.251169	0.219529	0.489615	0.272965
	0	0	0	0			6.92478	13.4015	20.2426	16.721			0.697967	0.256233	0.523049	0.397344			0.484752	0.469601	0.444717	0.316612	0.326618	0.330095
	0	0	0	0			18.6437	21.5121	19.2416	22.839			0.534603	0.331445	0.428826	0.291665			0.627218	0.439406	0.412904	0.158305	0.347945	0.500521
	0	0	0	0			10.1824	8.99966	21.8834	21.5145			0.881674	0.230877	0.599001	0.693143			0.494199	0.375682	0.332903	0.124186	0.311592	0.635028
	0	0	0	0			13.7979	9.7	17.5636	5.46			1.3374	0.319462	1.1715	0.737857			0.504772	0.319266	0.470792	0.217325	0.279134	0.453676
	0	0	0	0			18.346	26.0684	19.5058	15.6305			0.83875	0.307007	0.487557	0.291665			0.620878	0.564398	0.332903	0.716769	0.249655	0.601123
	0	0	0	0			9.0216	18.7247	15.6	21.9849			0.707352	0.650014	0.428826	0.600561			0.884046	0.489028	0.369321	0.535939	0.382409	0.832965
	0	0	0	0			13.2174	16.3007	7.2112	25.699			1.18394	0.436411	0.483859	0.332035			0.509967	0.448251	0.369321	0.219529	0.201877	0.601123
	0	0	0	0			9	15.0672	21.0788	17.7198			1.19392	0.715704	0.720045	0.724826			0.634539	0.400914	0.330323	0.265261	0.293779	0.415087
	0	0	0	0			9.47016	15.6409	16.4146	14.0809			0.875669	0.365048	0.810869	0.53717			0.437518	0.267485	0.34048	0.186278	0.311592	0.458788
	0	0	0	0			14.9171	14.5849	15.1208	18.7501			1.2765	0.319462	0.299501	0.412474			0.806745	0.337189	0.369321	0.188856	0.361464	0.204712
	0	0	0	0			13.5515	13.9086	21.6148	17.4693			0.689738	0.37902	0.625373	0.495653			0.618752	0.350026	0.5555	0.20826	0.311592	0.450594
	0	0	0	0			12.6821	17.5973	19.3038	17.8685			1.12255	0.644991	0.55225	0.455583			0.621932	0.35696	0.206452	0.294538	0.249655	0.573382
	0	0	0	0			8.08992	12.2513	15.4402	9.21123			1.25812	0.591374	0.533246	0.678261			0.621932	0.344374	0.264382	0.474917	0.84521	0.824543
	0	0	0	0			9.79308	15.6409	13.206	10.4326			0.798465	0.540842	0.966789	0.644296			0.406234	0.244506	0.470792	0.265261	0.340985	0.262529
	0	0	0	0			19.4701	12.7629	12.1656	15.4031			0.832433	0.645502	0.445238	0.630965			0.370535	0.3651	0.620738	0.43465	0.23224	0.573382
	0	0	0	0			10.3088	17.9532	14.322	26.111			1.06796	0.510552	0.407366	0.782609			0.484752	0.288633	0.389533	0.378969	0.356443	0.388429
	0	0	0	0			11.8746	18.5957	17.0176	11.3089			0.584867	0.415045	0.41716	0.318431			0.564051	0.288633	0.3552	0.310464	0.340985	0.377489
	0	0	0	0			13.4507	20.3283	15.2052	7.89117			1.14582	0.331445	0.783869	0.350961			0.682664	0.828894	0.352784	0.602813	0.387084	0.482531
	0	0	0	0			13.3976	16.7919	17.2558	25.1616			1.00036	0.46874	0.617436	0.485243			0.819735	0.280024	0.687215	0.542195	0.450078	0.617938
	0	0	0	0			14.8432	13.7123	17.3666	18.0942			0.920714	1.34621	0.365585	0.798535			0.782656	0.380863	0.300593	0.372557	0.295804	0.347963
	0	0	0	0			9.0288	12.5246	11.1212	20.7889			0.830847	0.819446	0.614531	0.620074			0.473743	0.470651	0.710379	0.155232	0.319191	0.750628
	0	0	0	0			16.5208	14.7644	22.127	8.64843			0.596046	1.08048	0.991527	0.993365			1.05431	0.451507	0.297744	0.111938	0.416893	0.550173
	0	0	0	0			16.5483	28.8063	21.2602	11.0884			0.717242	0.516251	0.381205	0.622265			1.01345	0.322319	0.408754	0.277695	0.346213	0.330095
	0	0	0	0			13.237	32.2764	12.1918	17.4693			0.544374	0.833596	0.884411	0.998831			0.643841	1.09528	0.332903	0.335814	0.270393	0.372514
	0	0	0	0			11.5929	21.728	19.5304	16.721			1.48537	1.01022	0.436073	0.991304			0.591483	0.577266	0.247742	0.640037	0.328452	0.496797
	0	0	0	0			21.8299	20.1461	15.646	25.2699			0.949388	1.07203	0.869062	1.01472			0.690349	0.657442	0.247742	0.188856	0.387084	0.511568
	0	0	0	0			14.0215	13.7781	11.8928	13.5446			1.00824	0.540842	0.359401	0.446531			0.473743	0.408193	0.233579	0.155232	0.403754	0.305178
	0	0	0	0			12.5948	24.5943	20.1434	17.4033			0.926897	0.570098	0.218037	0.5745			0.730316	0.322319	0.553972	0.124186	0.416893	0.281359
	0	0	0	0			12.5381	9.59854	10.008	5.19519			1.54229	0.453939	0.988802	0.469565			0.873527	0.258156	0.380676	0.527789	0.340985	0.368745
	0	0	0	0			18.374	14.8255	18.4174	11.2699			0.475384	0.708399	1.05508	0.689205			0.784345	0.376981	0.595489	0.13884	0.319191	0.629138
	0	0	0	0			17.0725	15.2855	15.7784	17.7049			0.327543	0.346781	1.16305	0.23623			0.473743	0.69512	0.391721	0.219529	0.443361	0.314195
	0	0	0	0			17.2274	21.8145	15.2472	14.0872			0.338116	0.673585	0.599001	0.553383			0.449435	0.269316	0.687215	0.527789	0.328452	0.500521
	0	0	0	0			15.3792	20.6189	17.8886	23.377			0.894055	0.355118	0.401826	0.514513			0.621932	0.842966	0.431091	0.188856	0.346213	0.776859
	0	0	0	0			19.7213	16.1383	16.819	19.3609			0.884669	0.407932	0.457173	0.494961			0.678776	0.326859	0.444717	0.377695	0.387084	0.617938
	0	0	0	0			15.8278	19.5892	11.0924	12.6349			0.950783	0.951922	0.257646	0.882731			0.713857	0.37828	0.889414	0.319639	0.372889	0.260744
	0	0	0	0			16.2439	20.5785	6.6574	8.83008			0.862013	0.620337	0.341491	0.535265			1.13802	0.44274	0.498911	0.281141	0.403754	0.6776
	0	0	0	0			9.44964	22.8361	14	16.9098			1.23341	0.532364	0.341491	0.634721			1.09546	0.417679	0.517367	0.373846	0.4619	1.1341
	0	0	0	0			13.1387	11.1715	13.0782	9.21123			0.832433	0.32451	1.07152	0.656857			0.591483	0.417679	0.502318	0.305777	0.527335	0.314195
	0	0	0	0			11.5425	19.7841	26.6564	12.5299			1.33476	0.551562	0.55225	0.602269			0.618752	0.877154	0.481527	0.167185	0.799303	0.39673
	0	0	0	0			10.8299	17.7337	19.3494	20.4811			1.14082	0.65301	0.276125	0.68027			0.799351	0.595659	0.406669	0.186278	0.547416	0.575808
	0	0	0	0			9.50436	19.0159	23.1482	17.7049			0.56654	0.766989	0.428826	0.659948			0.655032	0.42582	0.431091	0.20826	0.528478	0.287904
	0	0	0	0			11.3843	20.4759	8	16.514			0.504994	0.71434	0.491211	0.524348			0.690349	0.564398	0.34048	0.373846	0.51468	0.477679
	0	0	0	0			12.314	22.5073	11.8928	11.3089			0.395629	0.64902	0.449251	0.572126			1.10507	0.398472	0.373904	0.347115	0.319191	0.476702
	0	0	0	0			8.08992	22.5874	19.3038	16.0757			0.712319	0.703326	0.762409	0.694617			0.763889	0.350026	0.847215	0.256008	0.706136	0.704563
	0	0	0	0			13.1042	15.132	9.0244	15.7821			0.453618	0.735413	0.982437	0.706279			0.520232	0.675819	0.380676	0.353992	0.529602	0.660205
	0	0	0	0			16.7351	19.4349	12.522	13.5706			0.482738	0.919262	0.23391	0.569752			0.472344	0.816387	0.536775	0.628644	0.403754	0.276353
	0	0	0	0			29.6863	19.8221	17.4264	10.4326			0.78008	0.65301	0.659576	0.397344			0.99968	0.448251	0.206452	0.408354	0.814882	0.328691
	0	0	0	0			19.1342	9.19812	17.0082	16.8			0.419368	0.595198	0.360644	0.297444			0.835686	0.444948	0.322477	0.347115	0.387084	0.617938
	0	0	0	0			25.6309	21.1274	11.8794	16.3584			0.413036	0.664853	0.365585	0.28217			0.61768	0.645404	0.421079	0.281141	0.558252	0.415087
	0	0	0	0			14.1687	17.4988	18.6462	15.8323			0.676216	0.725621	0.330814	0.391305			0.90908	0.664111	0.467139	0.279418	0.808235	0.562716
	0	0	0	0			13.3976	22.4974	32.1298	18.0356			0.331547	1.06503	0.48013	0.519782			0.926339	0.516327	0.98145	0.281141	0.589584	0.440126
	0	0	0	0			15.5093	25.3391	14.0912	11.8274			0.802853	0.545635	0.48013	0.851726			0.884046	0.554756	0.677202	0.310464	0.77801	0.244142
	0	0	0	0			10.3151	11.4115	12.0332	11.6999			0.489069	0.612434	0.389351	0.392179			0.749047	0.438295	0.414968	0.319639	1.28146	0.647372
	0	0	0	0			17.2388	17.7337	21.2904	21.2547			0.360756	0.542052	0.428826	0.394761			0.698906	0.33863	0.550875	0.217325	0.45141	0.68851
	0	0	0	0			13.1042	12.1277	10.9836	10.7079			0.239086	0.474247	0.568258	0.767244			0.391337	0.663375	0.454194	0.373846	0.382409	0.589389
	0	0	0	0			20.7211	21.2694	10.4	16.4014			0.773288	0.43418	0.569845	0.434178			0.655032	0.505776	0.660645	0.444522	0.394752	0.543352
	0	0	0	0			9.10728	21.4632	19.3038	21.9849			0.859967	0.453939	0.420365	0.407491			1.06366	0.244506	0.34048	0.342924	0.380835	0.580645
	0	0	0	0			7.5942	18.8968	11.5446	10.6004			0.633929	0.411107	0.568258	0.412474			1.14033	0.607868	0.264382	0.342924	0.464498	0.637225
	0	0	0	0			11.52	23.8234	19.5346	11.3089			0.478157	0.479027	0.515276	0.535265			1.38357	0.35696	0.550875	0.481965	0.713736	0.386018
	0	0	0	0			16.3948	15.908	14.0456	20.6827			0.575778	0.686014	0.468794	0.494961			0.472344	0.382146	0.536775	0.286233	0.455374	0.368745
	0	0	0	0			21.4344	15.8368	15.6204	11.3009			0.628354	0.997267	0.557102	0.882731			0.582473	0.509643	0.148873	0.373846	0.346213	0.423967
	0	0	0	0			13.2026	19.0279	22.0036	18.9			0.647659	0.669238	0.33884	0.399052			0.884046	0.532215	0.380676	0.186278	0.465778	1.06594
	0	0	0	0			12.1817	19.1069	15.5794	13.5251			0.732396	0.770801	1.11823	0.736461			0.668003	0.408193	0.591195	0.265261	0.713736	0.526812
	0	0	0	0			12.728	24.0215	11.2072	9.98319			0.617056	0.506078	0.21597	0.86717			0.582473	0.448251	0.461646	0.20826	0.523907	0.532961
	0	0	0	0			12.6821	13.9086	12.881	11.3089			0.965462	0.823793	0.589942	0.682761			0.763017	0.350026	0.369321	0.181031	0.387084	0.798725
	0	0	0	0			13.0894	10.9812	14.8054	11.4253			0.692274	0.453939	0.464945	1.01872			0.766469	0.382146	0.371613	0.335814	0.558252	0.41057
	0	0	0	0			14.3368	22.7071	19.3038	10.92			0.859967	0.513089	0.401826	0.862448			1.29024	0.283499	0.414968	0.373846	0.908775	0.617938
	0	0	0	0			19.5597	11.1174	7.8892	11.4637			0.575778	0.923495	0.617436	0.392179			0.643841	0.42582	0.352784	0.43243	0.638383	0.444338
	0	0	0	0			11.9885	20.1909	12.2114	15.1433			0.413036	1.19857	0.473556	0.955292			0.784345	0.495008	0.34048	0.334386	0.70103	0.305178
	0	0	0	0			10.1378	19.4968	21.2038	14.7479			0.891593	0.940233	0.559513	0.730904			0.574497	0.18255	0.264382	0.277695	0.77801	0.696582
	0	0	0	0			11.3042	13.6242	22.585	11.3478			0.611333	0.403126	0.428826	1.04348			0.465295	0.420027	0.683479	0.347115	0.405225	0.272965
	0	0	0	0			15.4841	15.927	10.198	24.7264			0.593081	0.305949	0.416082	1.09968			0.545012	0.744146	0.467139	0.250312	0.499308	1.16208
	0	0	0	0			13.8962	19.1107	10.245	24.9539			0.979028	0.451071	0.334857	0.513848			0.749047	1.10288	0.425105	0.589883	0.604626	0.457765
	0	0	0	0			19.0085	21.1807	23.5288	29.065			1.12724	0.38918	0.276125	0.552769			0.981695	0.309922	0.497197	0.294538	0.428249	0.258959
	0	0	0	0			11.9669	23.1405	10.9836	30.8322			0.682043	0.757185	0.495764	0.940578			0.682664	0.322319	0.561611	0.347115	0.340985	0.505159
	0	0	0	0			14.8126	10.2508	18.1372	18.2349			0.972726	0.487096	0.510035	0.775617			0.694164	0.524795	0.206452	0.294538	0.4619	0.386018
	0	0	0	0			9.69336	14.8509	11.0344	32.803			0.386645	0.509915	0.694692	0.470296			1.09062	0.376981	0.206452	0.124186	0.51468	0.368745
	0	0	0	0			11.7923	16.2033	12.731	8.50437			1.29191	0.764872	0.381205	0.609			0.727591	0.566997	0.498911	0.248371	0.489615	0.450594
	0	0	0	0			19.8	12.5667	13.5352	18.7312			0.385502	0.650014	0.423554	1.10984			0.655032	0.36643	0.561611	0.347115	0.382409	0.453676
	0	0	0	0			13.7084	15.3493	14	16.0757			0.371565	0.445258	0.565098	0.805317			0.621932	0.411778	0.69215	0.375134	0.900154	0.246049
	0	0	0	0			11.6599	14.8154	11.114	19.7579			1.10796	0.570098	0.596756	0.519782			1.0562	0.376981	0.470792	0.23645	0.326618	0.65311
	0	0	0	0			23.7955	11.9842	15.2316	12.8014			0.666385	0.771642	0.636754	0.444248			0.508678	0.344374	0.412904	0.32414	0.528478	0.366212
	0	0	0	0			13.0496	15.0672	16.9706	26.313			0.980377	0.440121	0.696624	0.803635			0.545012	0.417679	0.483282	0.217325	0.346213	0.522371
	0	0	0	0			11.7097	11.1983	17.4632	11.7676			0.78008	0.46874	0.255893	0.322682			0.872782	0.489028	0.391721	0.242472	0.340985	0.314195
	0	0	0	0			16.3235	12.8977	13.6236	17.2406			0.653056	0.55916	0.799173	0.586226			0.698906	0.350026	0.619354	0.256008	0.380835	0.493028
	0	0	0	0			10.1378	6.78728	16.3168	5.05743			0.682681	0.686498	0.776966	0.404974			0.908354	0.197999	0.380676	0.186278	0.980459	0.281359
	0	0	0	0			13.1042	19.951	11.8726	13.0809			0.91975	0.655496	0.840744	0.628252			1.01995	0.344374	0.561611	0.20826	0.29783	0.300569
	0	0	0	0			16.9238	12.921	19.7626	5.84997			0.843969	0.877296	1.01035	0.923048			0.983711	0.417679	0.314467	0.791529	0.820751	0.390809
	0	0	0	0			11.9018	24.5024	13.6058	23.5799			0.517878	0.566095	0.659576	0.339131			0.477903	0.18255	0.613822	0.520432	1.04381	0.324404
	0	0	0	0			16.2639	10.1846	7.6106	14.5795			0.75603	0.3677	0.659576	0.366143			0.806745	0.859653	0.525543	0.452036	0.27697	0.556902
	0	0	0	0			23.141	18.857	8.2462	7.99113			0.338116	0.730084	0.510035	0.838448			1.04045	0.252411	0.517367	0.707968	0.242349	0.425066
	0	0	0	0			18.7234	20.9664	14.8	18.5419			0.732396	0.346781	0.479201	0.5745			0.763017	0.607868	0.481527	0.375134	0.295804	0.244142
	0	0	0	0			12.5588	23.1502	15.2052	7.96887			0.52547	0.743329	0.569052	0.831926			0.835686	0.288633	0.421079	0.465696	0.656888	0.390809
	0	0	0	0			10.6306	12.8977	12.1852	14.0872			0.941961	0.630726	0.420365	0.455583			0.549826	0.477883	0.380676	0.196353	0.712905	0.195405
	0	0	0	0			14.0584	7.99881	13.4164	23.2334			0.497091	0.362358	0.453219	0.188113			0.730316	0.560031	0.801714	0.319639	1.00641	0.371263
	0	0	0	0			13.1042	19.205	9.3038	13.0809			0.468875	0.297331	0.523049	0.666626			0.730316	0.37828	0.561611	0.265261	0.745761	0.589389
	0	0	0	0			10.7035	19.2754	8.0498	17.8191			0.669025	0.766989	0.330814	0.635257			0.545012	1.05936	0.332903	0.294538	0.218962	0.30211
	0	0	0	0			15.5302	24.444	10.9178	25.9075			1.18653	0.872834	0.539102	0.608452			0.763889	0.651447	0.425105	0.530522	0.372889	0.415087
	0	0	0	0			14.04	11.1917	8.8814	15.0791			0.859967	0.46874	1.26395	0.420639			0.553423	0.593999	0.373904	0.19879	0.340985	0.549319
	0	0	0	0			13.7084	13.7179	11.4542	34.1468			0.743723	0.616666	1.2511	0.405822			0.595916	0.757217	0.26114	0.167185	0.326618	0.46483
	0	0	0	0			12.314	9.89206	10.8	13.394			0.712319	0.743329	0.550633	0.385174			0.694164	0.448251	0.652861	0.812562	0.380835	0.289521
	0	0	0	0			15.84	16.8456	6.4498	20.5069			0.853814	0.43418	0.754128	0.305335			0.437518	0.322319	0.391721	0.175629	0.416893	0.433733
	0	0	0	0			13.4507	8.50942	7.3756	19.3609			0.729385	0.509915	0.862338	0.295135			0.735712	0.604628	0.456072	0.452036	0.218962	0.589389
	0	0	0	0			17.4627	15.4519	7.642	24.7943			0.771005	0.836324	0.862338	0.741992			0.414282	1.2686	0.444717	0.465696	0.270393	0.617175
	0	0	0	0			17.3101	22.427	7.6942	17.019			1.40505	0.566095	0.473556	0.66407			0.386232	0.350026	0.978849	0.242472	0.482223	0.39673
	0	0	0	0			14.1824	16.9703	15.5332	20.0239			0.872155	0.64197	0.698556	0.652174			0.32499	0.623787	0.601187	0.292892	0.41833	0.518801
	0	0	0	0			17.3772	12.5126	10.748	32.8702			0.862013	1.02777	0.870619	0.481018			0.443513	0.439406	0.391721	0.466736	0.242349	0.6019
	0	0	0	0			14.2916	21.9486	20.6958	17.7049			0.35831	0.637394	0.535762	0.583317			0.713857	0.950615	0.332903	0.32414	0.138486	0.300569
	0	0	0	0			11.8854	12.1834	5.012	16.0757			0.584111	0.550377	0.677696	0.397344			0.620878	0.326859	0.371613	0.347115	0.4619	0.793461
	0	0	0	0			13.1387	24.4717	19.8596	18.7125			0.787923	0.483744	0.939968	0.363353			0.437518	0.42582	0.446617	0.294538	0.218962	0.390809
	0	0	0	0			6.69636	11.1983	6.2482	10.1149			1.12724	1.3918	0.720045	0.7743			0.342776	0.35696	0.3552	0.294538	0.361464	0.330095
	0	0	0	0			15.3792	17.9153	23.4094	8.83008			1.05595	0.604415	0.442213	0.387809			0.582473	0.332791	0.406669	0.093139	0.326618	0.617938
	0	0	0	0			14.1548	15.9976	11.9866	16.5728			0.965462	0.876174	0.78616	0.370761			0.582473	0.420027	0.759123	0.334386	0.244807	0.372514
	0	0	0	0			12.2294	9.70776	15.5332	18.9			0.909653	1.34549	0.669699	0.379826			0.713857	0.252411	0.646297	0.23645	0.244807	0.433733
	0	0	0	0			14.5789	13.8489	7.8588	21.5515			0.66308	1.2002	0.634627	0.291665			0.574497	0.518221	0.438916	0.347115	0.210601	0.262529
	0	0	0	0			17.6731	13.6242	13.194	18.4082			0.622735	0.867226	0.60273	0.709644			0.472344	0.337189	0.573626	0.286233	0.433805	0.31862
	0	0	0	0			22.8622	17.1292	7.8892	23.3432			1.15802	0.570098	0.719431	0.7461			0.705482	0.504806	0.461646	0.19879	0.405225	0.415087
	0	0	0	0			19.4434	23.9995	12.5538	20.0766			0.750188	0.537833	0.576104	0.28217			0.857522	0.881615	0.438916	0.422278	0.356443	0.658786
	0	0	0	0			16.9353	10.3094	6.5116	16.8053			0.545189	0.57521	0.991527	0.478891			0.549826	1.0023	0.483282	0.286233	0.403754	0.466829
	0	0	0	0			12.2452	13.6299	10.024	21.0504			0.672302	0.458924	0.714415	0.407491			0.879558	0.495008	0.701935	0.439059	0.465778	0.466829
	0	0	0	0			21.0316	15.8322	7.343	25.3743			0.652388	0.513089	0.647925	0.924521			0.689386	0.615084	0.498911	0.363383	0.326618	0.357195
	0	0	0	0			14.9737	12.3308	14.4942	27.1055			0.682681	0.520011	0.605696	0.537796			0.393008	0.42582	0.408754	0.375134	0.252044	0.39673
	0	0	0	0			14.6189	21.7625	8.7726	13.5446			1.47229	0.362358	1.0431	0.542831			0.473743	0.524795	0.431091	0.277695	0.154827	0.608066
	0	0	0	0			12.8192	26.3869	8.809	10.3732			1.1954	0.403126	0.539102	0.854518			0.393008	0.495008	1.04456	0.23645	0.455374	0.518801
	0	0	0	0			13.6087	19.4619	4.3266	27.4289			1.51815	0.470116	0.359401	0.68027			0.494199	0.400914	0.406669	0.444522	0.319191	0.357195
	0	0	0	0			16.3948	13.0428	4.252	13.6741			1.27374	0.481054	0.664997	0.770335			0.504772	0.392274	0.561611	0.294538	0.313514	0.185639
	0	0	0	0			15.1243	17.3735	6.5116	10.3305			0.656421	0.670691	0.898502	0.455583			0.835686	0.30834	0.425105	0.403603	0.422605	0.431582
	0	0	0	0			14.8257	12.1834	10.5604	18.2349			0.557155	0.760614	1.07236	0.462261			0.484752	0.350026	0.438916	0.755391	0.279134	0.328691
	0	0	0	0			18.8442	17.6488	22.9712	13.7128			0.468875	0.570098	0.772922	0.448813			0.897381	0.598116	0.470792	0.572466	0.380835	0.306703
	0	0	0	0			17.0762	15.2903	19.3038	13.9614			0.489069	1.00442	1.0183	0.462261			1.06862	0.439406	0.712775	0.452036	0.368025	0.431582
	0	0	0	0			16.4225	23.7474	25.5812	6.52008			0.490864	0.935032	0.958403	0.368922			1.20288	0.465407	0.667065	0.196353	0.538587	0.371263
	0	0	0	0			15.8767	20.1797	9.1214	30.2545			0.35708	0.540842	0.721288	0.421448			0.363341	0.408193	0.438916	0.248371	1.17763	0.341204
	0	0	0	0			15.1585	20.6224	8.2366	11.3711			0.732396	0.951922	0.719431	0.470296			0.425273	0.43493	0.446617	0.347115	0.559325	0.262529
	0	0	0	0			15.3792	20.3025	5.2	16.9046			0.490864	0.411107	0.845521	0.514513			0.777587	0.791999	0.784516	0.363383	0.380835	0.244142
	0	0	0	0			15.2735	12.8977	4.02	9.79608			1.05595	0.581393	0.890476	0.501796			0.509967	0.411778	0.470792	0.319639	0.638383	0.258959
	0	0	0	0			23.749	18.857	9.1214	10.1585			0.596046	0.490424	0.689495	0.542831			0.726683	0.896485	0.50401	0.316612	0.784917	0.611117
	0	0	0	0			15.7457	18.4331	11.9332	26.3632			0.327543	0.566095	1.22795	0.849326			0.873527	0.36643	1.18309	0.292892	0.722911	0.368745
	0	0	0	0			18.455	12.3248	13.914	17.8191			0.375094	1.07203	1.36396	0.583317			0.437518	0.486006	0.369321	0.316612	0.29783	0.289521
	0	0	0	0			17.1067	17.8523	14.8648	10.3732			0.818036	0.847517	0.689495	0.605087			0.726683	0.564398	0.591195	0.305777	0.244807	0.440126
	0	0	0	0			10.0865	5.76801	15.284	11.6773			0.682681	1.28848	0.999629	0.503817			0.730316	0.693007	0.561611	0.447751	0.736066	0.368745
	0	0	0	0			13.6278	17.6144	12.1656	10.1149			0.419368	0.836324	0.599001	0.588548			0.520232	0.757859	0.165161	0.39516	0.319191	0.386018
	0	0	0	0			13.7979	13.2603	15.5332	12.6349			0.711697	0.411897	0.535762	0.405822			0.555803	0.971011	0.314467	0.43243	0.805274	0.347963
	0	0	0	0			10.2395	11.3121	6.8818	12.6279			0.769864	0.81626	0.792974	0.247487			0.472344	0.540434	0.446617	0.310464	0.882671	0.238344
	0	0	0	0			13.5515	10.5903	12.8562	21.7833			0.562641	0.37902	1.04181	0.277304			0.947485	0.47375	0.414968	0.250312	0.391689	0.260744
	0	0	0	0			11.2468	13.9895	8	7.60662			0.518738	0.604415	0.569845	0.572726			0.981695	0.516327	0.446617	0.46981	0.464498	0.482531
	0	0	0	0			12.6821	11.5164	11.6276	15.591			0.815886	0.688857	0.631797	0.362413			1.00495	0.816387	0.483282	0.20826	0.665058	0.347963
	0	0	0	0			13.3589	10.7315	19.0158	13.1212			1.39405	0.485095	0.723774	0.472461			0.663043	0.577266	0.34048	0.23645	1.00402	0.503313
	0	0	0	0			16.4225	19.788	7.6942	12.2665			0.842931	0.481054	0.936149	0.706279			0.997699	0.345799	1.31935	0.389012	0.70103	0.386018
	0	0	0	0			15.1414	9.3281	15.9398	12.9725			0.517878	0.290703	1.08526	0.412474			0.524011	0.380863	0.836067	0.286233	0.733609	0.272965
	0	0	0	0			13.5515	12.0342	12.2376	9.76899			0.331547	0.692618	0.840744	0.379826			0.675852	0.518221	0.425105	0.32414	0.855077	0.281359
	0	0	0	0			15.034	15.0672	10	10.1149			0.375094	0.830078	0.898997	0.696092			0.591483	0.873225	0.18465	0.20826	0.680205	0.440126
	0	0	0	0			13.2026	22.8262	22.3464	10.2535			0.564213	0.365048	0.725017	0.305335			0.472344	0.314633	0.352784	0.417683	0.604626	0.300569
	0	0	0	0			14.1458	9.70776	9.9036	11.0246			0.734205	0.630726	1.08897	0.446531			0.835686	0.604628	0.628914	0.614688	1.01115	0.324404
	0	0	0	0			12.8646	12.422	12.6492	10.2535			0.504994	0.382436	0.559513	0.427852			0.705482	0.269316	0.842157	0.292892	0.563601	0.533847
	0	0	0	0			9.10728	21.8145	8.2462	6.88842			0.611333	0.774166	0.916293	0.618431			0.908354	0.314633	0.380676	0.465696	0.437926	0.390809
	0	0		0			14.4583	23.0722	12.4258	16.337			0.489069	0.601726	0.991976	0.521739			1.31257	0.623787	0.502318	0.416535	0.540802	0.287904
	0	0		0			13.0448	15.4519	17.3066	19.9179			0.517878	0.492399	1.03144	0.62717			0.545012	0.540434	0.51074	0.316612	0.902821	0.324404
	0	0		0			9.44964	6.99486	6.8818	11.7676			0.452654	0.55916	0.436073	0.26087			0.950955	0.476849	0.875892	0.310464	0.368025	0.305178
	0	0		0			7.24482	12.8977	11.8928	21.8562			0.504119	0.566095	0.378839	0.652174			0.770756	0.501879	0.609652	0.265261	0.443361	0.695911
	0	0		0			12.5743	15.2461	13.206	6.1152			0.638762	0.459637	0.416082	0.391305			1.01216	0.288633	0.785611	0.292892	0.886739	0.505159
	0	0		0			10.2332	16.1383	6.8818	6.3			0.517878	0.708858	0.739707	0.297444			0.977642	0.455827	0.371613	0.319639	0.898147	0.453676
	0	0		0			11.6096	16.8456	9.5414	10.0974			0.444811	0.418156	0.864404	0.586226			0.769903	0.252411	0.431091	0.242472	0.372889	0.324404
	0	0		0			13.3927	6.6414	20.9914	24.5799			0.504994	0.451071	0.83432	0.717744			0.983711	0.91649	0.701935	0.242472	0.523907	0.415087
	0	0		0			9.50436	18.3142	11.0634	19.4565			0.658424	0.290703	0.719431	0.295135			1.10507	0.638533	0.536775	0.34151	0.700165	0.305178
	0	0		0			21.4132	25.2648	21.8358	15.1433			0.760092	0.490424	0.781008	0.431817			0.634539	0.601387	0.517367	0.250312	0.597651	0.922627
	0	0		0			13.4411	20.6953	9.6	7.15239			0.564213	0.48976	1.08195	0.350961			0.796862	0.411778	0.414968	0.265261	0.624154	0.525041
	0	0		0			6.12	32.4368	4.8	30.7633			0.692274	0.564374	0.467835	0.339131			0.730316	0.417679	0.672165	0.292892	0.570993	0.637225
	0	0		0			15.7826	18.6401	9.1214	24.8369			0.872155	0.576905	0.704935	0.481018			0.749047	0.504806	0.591195	0.330024	0.541911	0.635028
	0	0		0			16.3235	22.058	10.6508	15.2882			1.048	0.833596	0.568258	0.611231			1.19957	0.375682	0.550875	0.294538	0.84876	0.575808
	0	0		0			13.585	25.4192	10.7332	17.8685			0.617056	0.847517	0.723774	0.332035			0.618752	0.689454	0.497197	0.444522	0.387084	0.592547
	0	0		0			23.8635	18.4044	10.024	19.2698			1.07125	0.810267	0.457173	0.354821			0.437518	0.873225	0.352784	0.466736	0.52048	1.11921
	0	0		0			25.2821	15.8368	8.6162	8.31558			0.395629	0.407932	0.808652	0.272361			0.942581	0.563522	0.431091	0.520432	0.540802	1.12957
	0	0		0			9.47016	15.0672	18.7018	14.8848			1.11667	0.459637	0.550633	0.618431			0.655032	0.392274	0.369321	0.353992	0.941804	0.30211
	0	0		0			13.0894	9.93765	9.9358	26.0534			0.63046	0.815864	0.420365	0.652174			0.806745	0.376981	0.444717	0.447751	0.665959	0.251649
	0	0		0			11.0902	10.9331	14.3108	18.2977			1.26786	0.566095	0.675704	1.06414			0.564051	0.42582	0.3552	0.219529	0.665959	0.56766
	0	0		0			15.1414	10.8917	10	27.9892			1.36923	0.38329	0.605696	0.684757			0.91126	0.210006	0.950565	0.353992	0.30967	0.450594
	0	0		0				11.6464	9.683	12.6			0.534603	0.436411	0.305431	0.203739			0.540144	0.37828	0.5555	0.353992	0.540802	0.453676
	0	0		0				11.1715	11.2712	18.3364			0.623446	0.545036	0.48013	0.240509			0.513837	0.566997	0.601187	0.408354	0.817098	0.423967
	0	0		0				17.019	13.9942	15.4203			0.798465	0.487096	0.479201	0.334069			0.494199	0.3651	0.722291	0.466736	0.886739	0.872822
	0	0		0				21.4	14.0912	10.3732			0.814271	0.612434	0.269551	0.408326			0.777587	0.288633	0.721094	0.256008	0.713736	0.314195
	0	0						16.5435	16.7904	22.3589			0.42767	0.708399	0.360644	0.343121			0.705482	0.227913	0.406669	0.294538	0.784917	0.702564
	0	0						12.4946	18.783	27.313				0.536023	0.511787	0.391305			1.01736	0.350026	0.624826	0.265261	0.636513	0.335695
	0	0						10.871	9.338	23.2523				0.355118	0.928931	0.470296			0.908354	0.225753	0.50401	0.267077	0.61349	0.386018
	0	0						16.3191	16.5216	16.8472				0.357845	0.617436	0.658409				0.411778	0.425105	0.422278	0.30967	0.276353
	0	0						19.4968	8.7362	8.0241				0.620337	0.473556	0.350961				0.227913	0.421079	0.223876	0.279134	0.31862
	0	0						18.8809	7.6942	16.8472				0.43418		0.506517				0.297007	0.470792	0.310464	0.499308	0.388429
	0	0						14.1021	9.6084	7.25025				0.459637		0.702418				0.33863	0.446617	0.389012	0.387084	0.550173
	0	0						17.5675	6.905	25.0385				0.537833		0.481018				0.398472	0.431091	0.39516	0.682836	0.367479
	0	0						11.2788	17.3666	23.1953				0.388338		0.268578				0.767501	0.300593	0.250312	0.567824	0.436952
	0	0						20.0299	24.0432	16.0757				0.586402		0.456339				0.851638	0.291964	0.294538	0.595643	0.305178
	0	0						24.4562	8.8362	18.6037				0.427386		0.478891				0.564398	0.536775	0.219529	0.416893	0.272965
	0	0						10.6541	10.245	27.9229				0.46874		0.277304				0.420027	0.444717	0.431312	0.695888	0.583041
	0	0						24.4717	10.5678	14.754				0.326498		0.437296				0.462244	0.543091	0.256008	0.692427	0.482531
	0	0						13.037	10.7704	26.1246				0.629694						0.653701	0.624826	0.223876	0.833785	0.305178
	0	0						10.0131	9.338	12.6069				0.357845						0.75656	0.528764	0.392707	0.796291	0.341204
	0	0						11.4574	22.926	13.9614				0.542052						0.764292	0.591195	0.281141	0.97556	0.287904
		0						13.1806	12.4194	11.34				0.403126						0.477883	0.291964	0.377695	0.242349	0.482531
		0						13.8652	8.0994	10.3902				0.411897						0.532215	0.371613	0.281141	0.380835	0.758045
		0						5.40426	12.7122	20.6655										0.626136	0.470792	0.250312	0.52048	0.453676
		0						16.9393	12.6302	14.5795										0.487024	0.497197	0.316612	0.353069	0.300569
		0						15.9788	14.0456	5.96925										0.44274	0.553972	0.256008	0.51468	0.262529
		0						17.1863	23.5186	20.4122										0.476849	0.454194	0.265261	0.547416	0.330095
		0						14.4396	18.6118	13.3413										0.626918	0.481527	0.312016	1.25499	0.19301
		0						16.4706		14.212										0.501879	0.291964	0.256008	0.279134	0.281359
		0						14.0646		6.57405										0.470651	0.352784	0.196353	0.405225	0.493028
								10.5548		12.209										0.448251	0.461646	0.256008	0.482223	0.222169
										8.73957										0.438295	0.646297	0.186278	0.470902	0.397905
										11.6166										0.658194	0.51074	0.497706	1.20778	0.409441
										10.92										0.490029	0.591195	0.384029	0.833785	0.272965
										21.0504										0.30834	0.497197	0.286233	0.361464	0.608066
										19.4202										0.477883	0.79424	0.43243	0.347945	0.457765
										17.665										0.540434	0.421079	0.188856	0.285488	0.341204
										14.7958										0.280024	0.498911	0.226018	0.405225	0.341204
										21.5309										0.495008	0.470792	0.188856	0.636513	0.220063
										15.608										0.588207	0.332903	0.281141	0.658722	0.453676
										29.2467										0.420027	0.706766	0.34151	0.52048	0.519701
										23.5087										0.616665	0.332903	0.377695	0.797035	0.488283
										17.2353											0.264382	0.219529	0.319191	0.401399
										12.4024											0.3552	0.196353	0.636513	0.608066
										14.67											0.561611	0.155232	0.382409	0.611117
										20.2037											0.406669	0.226018	0.4619	0.341204
										8.28366											0.543091	0.188856	0.482223	0.246049
										22.777											0.332903	0.167185	0.553941	0.306703
										20.9032											0.744382	0.312016	0.51932	0.251649
										18.5942											0.801714	0.23645	0.372889	0.611117
										19.601											0.34048	0.23645	0.313514	0.357195
										20.0372											0.495484	0.378969	0.523907	0.272965
										19.8246											0.744382	0.392707	1.38529	0.629138
										15.4432											0.51074	0.461536	0.692427	0.300569
										22.2917											0.575112	0.181031	0.624154	0.458788
										16.5728											0.300593	0.330024	0.45141	0.611117
										19.3383											0.784516	0.577494	0.285488	0.272965
										13.7321											0.613822	0.310464	0.638383	0.458788
										10.9924											0.660645	0.351244	0.387084	0.556902
										8.65851											0.502318	0.294538	0.403754	0.765384
										11.8868											0.619354	0.373846	0.657805	0.388429
										15.9932											0.561611	0.294538	0.523907	0.507921
																					0.931551	0.188856	0.627026	0.377489
																					0.644976	0.19879	0.4619	1.29763
																					0.406669	0.223876	0.837386	0.65311
																					0.536775	0.439059	0.495709	0.368745
																					0.330323	0.256008	1.01352	0.30211
																					0.461646	0.347115	0.421186	0.377489
																					0.389533	0.377695	0.693292	0.258959
																					0.783422	0.219529	0.631788	0.367479
																					0.467139	0.627868	0.537461	0.587023
																					0.380676	0.372557	0.668642	0.281359
																					0.380676	0.219529	0.415456	0.507921
																					0.421079	0.167185	0.484699	0.341204
																					0.454194	0.248371	0.527335	0.532961
																					0.619354	0.444522	0.974954	0.781635
																					0.706766	0.312016	0.730337	0.431582
																					0.412904	0.377695	0.313514	0.262529
																					0.51074	0.19879	0.661441	0.31862
																					0.406669	0.256008	0.657805	0.641604
																					0.414968	0.217325	0.218962	0.305178
																					0.591195	0.167185	0.346213	0.341204
																					0.502318	0.219529	0.789488	0.436952
																					0.579531	0.286233	0.597651	0.367479
																					0.660645	0.378969	0.374482	0.377489
																					0.543091	0.20826	0.470902	0.415087
																					0.369321	0.292892	1.04783	0.425066
																					0.620738	0.267077	0.740117	0.65311
																					0.522282	0.175629	0.871748	0.696582
																					0.26114	0.219529	0.831639	0.550173
																					0.826839	0.286233	0.4619	1.03805
																					0.667065	0.188856	0.764802	0.779849
																					0.912124	0.188856	1.07828	0.172639
																					0.550875	0.188856	0.45141	0.300569
																					0.470792	0.347115	0.740117	0.21579
																					0.461646	0.286233	0.52048	0.367479
																					0.498911	0.217325	0.489615	0.397905
																					0.829936	0.277695	0.541911	0.388429
																					0.553972	0.223876	0.727048	0.306703
																					0.461646	0.335814	0.797035	0.341204
																					0.431091	0.363383	1.24637	0.222169
																					0.813316	0.267077	0.900154	0.386018
																					0.438916	0.362064	0.992005	0.251649
																					0.609652	0.267077	0.727879	0.423967
																					0.444717	0.219529	0.77801	0.545916
																					0.444717	0.226018	1.28845	0.347963
																					0.495484	0.347115	1.09319	0.289521
																					0.672165	1.02407	0.443361	0.341204
																					0.536775	0.310464	0.485928
																					0.389533	0.589883	0.559325
																					0.470792	0.292892	0.799303
																					0.322477	0.939635	0.450078
																					0.573626	0.334386	0.720418
																					0.538364	0.279418	0.713736
																					0.369321	0.281141	1.07326
																					0.251169	0.353992	0.646779
																					0.454194	0.19879	0.51932
																					0.652861	0.20826	0.403754
																					0.322477	0.347115	0.851564
																					0.525543	0.441248	0.589584
																					0.438916	0.316612	0.661441
																					0.672165	0.242472	0.631788
																					0.389533	0.473908	0.511184
																					0.550875	0.286233	0.580357
																					0.300593	0.570789	0.687216
																					0.50401	0.265261	0.440661
																					0.352784	0.32414	0.482223
																					0.543091	0.248371
																					0.350368	0.223876
																					0.454194	0.242472
																					0.470792	0.334386
																					0.601187	0.277695
																					0.406669	0.305777
																					0.389533	0.250312
																					0.300593	0.219529
																						0.265261
																						0.19879
																						0.375134
																						0.392707
																						0.4584
																						0.250312
																						0.277695
																						0.281141
																						0.158305
																						0.335814
																						0.265261
																						0.334386
																						0.389012
																						0.196353
																						0.34151
																						0.403603
																						0.377695
																						0.392707
																						0.181031
																						0.279418
																						0.286233
																						0.256008
																						0.223876
																						0.250312
																						0.219529
																						0.286233
																						0.286233
																						0.559705
																						0.219529
																						0.219529
																						0.312016
																						0.372557
																						0.403603
																						0.648265
																						0.663695
																						0.373846
																						0.444522
																						0.534138
																						0.465696
																						0.496742
																						0.248371
																						0.611537
																						0.316612
																						0.716769
																						0.807797
																						0.664424
																						0.435752
																						0.248371
																						0.265261
																						0.39516
																						0.373846
																						0.43243
																						0.485955
																						0.294538
																						0.286233
																						0.23645
																						0.372557
																						0.373846
																						0.181031
																						0.43465
																						0.319639
																						0.226018
																						0.219529
																						0.422278
																						0.543095
																						0.435752
																						0.13884
																						0.219529
																						0.263444
																						0.226018
																						0.465696
																						0.265261
																						0.441248
																						0.39516
																						0.481965
																						0.579994
																						0.217325
																						0.188856
																						0.316612
																						0.256008
																						0.23645
																						0.196353
																						0.319639
																						0.219529
																						0.242472
																						0.267077
																						0.292892
																						0.219529
																						0.175629
																						0.250312
																						0.414206
																						0.217325
																						0.267077
																						0.242472
																						0.294538
																						0.310464
																						0.279418
																						0.281141
																						0.310464
																						0.347115
																						0.292892
																						0.43243
																						0.256008
																						0.286233
																						0.188856
																						0.217325
																						0.256008

## Sheet: Fig.7
7a						7b					7c					7d							7e							7f	shLuc	shSNF2H#1	shSNF2H#2		7g						7h					7i
CIdU/IdU ratios	0.445536	0.543565	0.969391	1.12459		CIdU/IdU ratios	0.544728	0.634237	0.508401		CIdU/IdU ratios	1.27994	0.686606	0.827326		CIdU/IdU ratios	0.516212	0.772415	0.713617	0.491572	0.678298		CIdU/IdU ratios	0.516212	0.42579	0.757087	0.735324	0.772484		CIdU/IdU ratios	0.603175	0.721381	0.649656		CIdU/IdU ratios	0.796072	0.824479	1.37096	0.466774		CIdU/IdU ratios	1.11704	0.259958	0.327204		CIdU/IdU ratios	0.516212	0.42579	1.45449
	0.756153	0.620831	1.13357	1.32778			0.501802	0.426561	0.968425			0.660479	0.19629	0.480348			0.618262	0.699304	0.419047	0.478428	0.926215			0.618262	0.521833	0.558445	0.735324	0.391173			0.406015	0.575839	0.486675			0.669583	0.764709	0.829939	0.47387			0.6469	0.382993	0.749448			0.618262	0.521833	0.4034
	0.482113	0.416898	0.969391	1.07785			0.524345	0.505687	0.81447			0.66945	0.259013	0.52281			0.360913	0.758646	0.797301	0.91682	0.725769			0.360913	0.496189	0.827658	0.969275	1.19277			0.499582	0.719271	0.631546			0.562456	0.79222	0.63402	0.63435			1.55925	0.411026	0.281035			0.360913	0.496189	0.341642
	0.665452	0.529273	0.937823	0.735655			0.496343	0.575716	0.545323			0.544096	0.222286	0.709426			0.291777	0.724662	0.713617	0.790784	0.609554			0.291777	0.292165	0.51224	0.541063	0.913203			0.392648	0.698179	0.638338			0.585278	0.83011	1.05681	1.60107			0.323458	0.423885	0.640876			0.291777	0.292165	0.790653
	1.04286	0.329193	0.581267	0.794078			0.634729	0.585878	0.492402			0.799405	0.304841	0.546699			0.892663	0.469503	1.13453	0.548306	0.755289			0.892663	0.439655	0.59842	0.347826	1.08984			0.462824	0.527325	0.77189			0.598895	0.637185	1.02656	1.03839			1.8725	0.52788	0.25485			0.892663	0.439655	0.476131
	0.664175	0.4349	0.719285	1.06852			0.600584	0.547694	0.684787			0.972383	0.332572	0.718108			0.433756	0.797335	0.671776	0.643351	0.429752			0.433756	0.501142	0.767663	0.273275	1.1421			0.350877	0.63279	0.584011			0.47612	0.793407	0.758829	0.850043			0.47291	0.539793	0.386256			0.433756	0.501142	0.466616
	0.664175	0.527338	0.772364	0.927005			0.340137	0.630364	0.599272			1.01625	0.304841	0.787047			0.467748	0.60902	0.755459	0.534348	0.805009			0.467748	0.58251	0.939038	0.735324	0.776515			0.479532	0.700288	0.574957			0.382213	0.81082	0.596939	0.620181			0.484931	0.287541	0.697288			0.467748	0.58251	0.915008
	0.745999	0.294788	1.01097	0.941925			0.399056	0.565382	0.684787			1.34473	0.646483	0.413662			0.554377	0.789751	0.797301	0.699584	0.585785			0.554377	0.611461	0.500566	1.02033	0.473422			0.47452	0.584276	0.697191			0.404003	0.873826	0.271806	0.696189			0.58864	0.285468	0.927399			0.554377	0.611461	0.498023
	0.75951	0.301647	1.04991	1.05336			0.57393	0.535904	0.411432			1.1259	0.340652	0.274059			0.51703	0.543067	0.813644	0.602444	0.991735			0.51703	0.414887	0.87132	0.639729	0.68339			0.59315	0.765676	0.812635			0.96746	0.641544	0.479915	0.527175			1.05199	0.479332	0.293269			0.51703	0.414887	0.815109
	0.578128	0.321343	0.785248	0.730294			0.678281	0.578272	0.427789			0.821483	0.537358	0.559986			0.340271	0.96158	0.518341	0.221547	0.495868			0.340271	0.677158	0.501631	0.956077	1.51822			0.517962	0.987152	0.565902			0.704768	0.984088	0.77582	0.719741			0.421389	0.486739	0.293269			0.340271	0.677158	0.905142
	0.929297	0.543565	0.575792	0.741471			0.334087	0.646531	0.666158			0.311357	0.28405	0.697322			0.195724	0.658296	0.806059	0.353654	1.00378			0.195724	0.309748	0.725902	0.811594	0.675437			0.482874	0.668648	0.753782			0.508845	0.946456	0.93228	0.675112			0.353246	0.391716	0.296243			0.195724	0.309748	0.637404
	0.939285	0.615044	0.96502	0.811885			0.481032	0.575716	0.599272			1.10586	0.134654	0.635757			0.352554	0.399366	0.671776	0.431221	0.681504			0.352554	0.345286	0.591189	0.515614	1.07566			0.536341	0.620134	0.507048			0.603085	0.425035	0.942698	0.492283			1.05881	0.686046	0.360406			0.352554	0.345286	0.625846
	0.865987	0.628201	0.917335	1.15438			0.266037	0.267951	0.599272			0.874254	0.424218	0.971923			0.227878	0.658296	0.800591	0.404098	0.773868			0.227878	0.346308	0.437505	0.581005	1.10642			0.53467	0.584276	0.778681			0.520589	0.605704	1.21285	0.700951			0.619621	0.441341	0.633984			0.227878	0.346308	0.945762
	0.964247	0.63709	0.68853	0.41508			0.379833	0.381526	0.385605			0.467418	0.351138	0.421078			0.269004	0.373076	1.34944	0.282419	0.722			0.269004	0.531208	0.907	0.519942	0.790313			0.442774	0.693959	1.00957			0.743715	0.675485	0.662502	0.641328			0.842778	0.330029	0.337783			0.269004	0.531208	0.276248
	0.411904	0.1945	0.898733	1.32751			0.340137	0.517228	0.717405			0.64273	0.333254	0.871541			0.405351	0.30667	0.662577	0.295486	0.695008			0.405351	0.369947	1.05957	0.356309	0.725392			0.394319	0.847938	0.733409			0.897787	0.723409	1.24119	0.885902			1.36106	0.586388	0.237003			0.405351	0.369947	0.557571
	0.437854	0.28777	0.68853	0.389305			0.444249	0.572298	0.577893			0.874254	0.514959	0.448682			0.275263	0.425809	1.13453	0.283256	0.595967			0.275263	0.606255	0.659938	0.432097	1.32751			0.37594	0.769894	0.690401			0.606418	0.733637	1.51621	0.359104			1.23808	0.677882	0.264968			0.275263	0.606255	0.455662
	0.742581	0.353173	0.857872	0.617299			0.462272	0.578272	0.825614			0.728652	0.75003	0.873753			0.332684	0.479021	0.755459	0.597718	0.865207			0.332684	0.584329	0.882356	0.549275	0.746642			0.517962	0.693959	1.08653			0.538666	0.73491	0.400997	0.573619			0.541952	0.439078	0.337783			0.332684	0.584329	0.521156
	0.541777	0.326075	0.607035	0.583971			0.444249	0.474576	0.440941			0.476893	0.585783	1.00559			0.314259	0.57601	0.682167	0.760359	0.774562			0.314259	0.589734	0.630786	0.525662	0.338976			0.671679	0.968168	0.823953			0.546094	0.562678	0.969968	0.471513			1.08787	0.382993	0.418955			0.314259	0.589734	0.576365
	0.824838	0.395508	0.713387	1.05064			0.829063	0.377638	0.5838			0.492295	0.610044	0.642421			0.371374	0.660573	0.754285	0.364168	1.06608			0.371374	0.784316	0.836052	0.658145	1.06663			0.629908	0.835283	0.894125			1.11095	0.492055	0.859516	0.501218			1.34224	0.411026	0.187357			0.371374	0.784316	0.59928
	0.705056	0.230568	0.78593	1.02376			0.329992	0.510532	0.453735			0.437762	0.27265	0.612174			0.356158	0.524032	0.848508	0.608678	0.496976			0.356158	0.510212	0.803931	1.1445	0.900025			0.638262	0.649664	0.667764			0.72521	0.617895	0.969968	0.583238			0.333682	0.445817	0.414745			0.356158	0.510212	1.45603
	0.827927	0.483853	0.324939	1.25241			0.645373	0.477681	0.440941			0.359172	0.38383	0.965927			0.452955	0.38498	0.651892	0.348266	0.299355			0.452955	0.629655	1.262	0.386473	0.626054			0.588137	0.674977	0.7402			0.634826	0.521443	1.18842	0.549878			0.565358	0.454649	0.209478			0.452955	0.629655	0.356114
	0.329523	0.454436	0.279529	1.13503			0.512539	0.474576	0.257548			0.870841	0.324993	0.837092			0.37365	0.469503	0.386341	0.57519	0.829091			0.37365	0.310876	0.792471	0.553353	0.572915			0.636591	0.744583	0.787735			0.625225	0.66994	0.896644	0.501218			0.784379	0.633321	0.687128			0.37365	0.310876	0.854104
	0.535475	0.4349	0.422421	0.980588			0.634729	0.387925	0.74402			0.220164	0.256373	0.256542			0.392543	0.356577	0.622956	0.814312	0.753835			0.392543	0.611461	0.573644	0.581005	1.1361			0.446115	0.634899	0.690401			0.669583	0.540734	0.607777	0.869422			0.902184	0.232513	0.76453			0.392543	0.611461	0.593635
	0.817609	0.186443	0.349976	0.407259			0.397359	0.412496	0.440941			0.544096	0.497033	0.52281			0.30463	0.438865	1.36817	0.283256	0.930926			0.30463	0.503944	1.69288	0.827092	1.28106			0.446115	0.451391	0.973352			0.562456	0.641544	1.1939	0.686523			1.35787	0.564626	0.445349			0.30463	0.503944	1.02054
	0.497704	0.461135	0.640877	1.32993			0.385184	0.344975	0.433097			0.30038	0.304841	0.924981			0.510406	0.500539	0.629976	0.565251	0.926215			0.510406	0.806494	0.427569	0.294338	0.876974			0.434419	0.744583	1.02541			0.702626	0.562678	1.42306	0.839505			0.748688	0.410547	0.468413			0.510406	0.806494	0.419765
	0.321697	0.230568	0.331373	0.526671			0.479611	0.42192	0.306236			0.562952	0.507859	0.590274			0.291777	0.493723	0.823303	0.492528	0.728016			0.291777	0.908513	0.373904	0.57971	0.527956			0.644946	0.81419	0.950715			0.763109	0.371242	0.400997	0.632605			0.402754	0.870888	0.473985			0.291777	0.908513	0.436801
	0.969499	0.243517	0.363298	0.790013			0.605085	0.510532	0.64344			0.637487	0.956902	0.713238			0.471381	0.807182	0.511511	0.466448	0.538149			0.471381	0.664011	1.04166	0.788251	0.507075			0.6132	0.539981	0.819426			0.572232	0.601086	1.0882	0.800181			0.499554	0.662759	0.296243			0.471381	0.664011	1.0594
	0.670539	0.301647	0.71264	1.09626			0.399056	0.408905	0.791681			0.732734	0.758142	0.356341			0.456705	0.319877	0.546376	0.536553	0.774562			0.456705	0.622324	1.13693	0.503903	0.529567			0.424394	0.955513	0.909971			0.540539	1.16599	0.605982	0.800181			0.872442	0.398754	0.563641			0.456705	0.622324	0.569514
	0.454969	0.6745	0.306548	1.03279			0.513867	0.558373	0.78441			0.604472	0.502483	0.31111			0.379311	0.343686	0.662577	0.839143	0.722			0.379311	0.848685	1.14211	0.676058	1.30199			0.606516	0.575839	0.7402			0.520589	0.578991	0.613114	0.600141			0.917473	0.330029	0.477693			0.379311	0.848685	0.931424
	0.904315	0.6745	0.407149	0.777246			0.304222	0.435688	0.487739			0.628653	0.285647	0.630859			0.27681	0.505764	0.622956	1.12988	0.61757			0.27681	0.927716	0.630786	0.661527	0.512096			0.588137	0.685522	0.993724			0.609735	0.658741	0.659215	0.527175			0.729201	0.634567	0.360406			0.27681	0.927716	0.664975
	0.501102	0.361743	0.497059	0.806136			1.02574	0.250891	0.545323			0.647358	0.343962	0.721864			0.807012	0.669626	0.713617	0.8318	0.763206			0.807012	0.59923	0.659938	0.633855	0.592437			0.51462	0.991371	0.980142			0.654363	0.83011	1.39686	1.10379			0.510955	0.523345	0.662431			0.807012	0.59923	0.902044
	0.809268	0.372886	0.540812	0.629332			0.397359	1.11234	0.778575			0.424805	0.724194	0.586991			0.686756	0.825147	0.758937	0.543114	0.697355			0.686756	1.0079	1.12933	0.48885	0.887289			0.681704	1.01035	0.685873			0.651284	0.847869	1.00085	0.686523			0.842778	0.409092	0.327204			0.686756	1.0079	1.25439
	0.368428	0.565691	0.644988	1.15004			0.481032	0.200807	0.728477			0.294112	0.553559	0.672446			0.414688	0.678554	0.764699	0.704961	0.844761			0.414688	0.642417	0.540835	0.347826	0.424648			0.663325	0.687632	0.789999			1.1365	0.880192	0.416939	0.675112			0.940725	0.607362	0.473985			0.414688	0.642417	0.466616
	0.79551	0.860336	0.496003	1.10438			0.553398	0.576579	0.334789			0.524558	0.411188	0.742498			0.613433	0.613327	0.671776	0.491572	0.533041			0.613433	0.478088	1.11689	0.777758	0.695363			0.701754	0.634899	0.993724			0.642714	0.492055	0.6787	1.00908			0.713231	0.707998	0.477693			0.613433	0.478088	0.5233
	0.497704	0.543565	0.422421	1.04313			0.693168	0.578272	0.575909			0.257616	0.547386	0.718108			0.550525	0.493723	0.662577	0.631511	0.816463			0.550525	0.261594	0.749233	0.92914	0.645731			0.489557	0.932311	1.01636			0.871585	0.742462	1.23152	0.670138			0.465754	1.11544	0.654429			0.550525	0.261594	0.404791
	0.560251	0.40697	0.524955	0.719947			0.600584	0.221757	0.64344			0.32882	0.50607	0.557218			0.510406	0.57601	0.525066	0.804101	0.431024			0.510406	0.372789	0.633327	0.821662	0.708326			0.663325	0.759348	0.848852			0.827718	0.622383	0.969968	0.900825			1.69832	0.590435	1.0574			0.510406	0.372789	0.569514
	0.792318	0.515572	0.58489	1.12459			0.809123	0.707544	0.641671			0.196912	0.336638	0.796814			0.233422	0.27429	0.562216	0.467957	0.734			0.233422	0.445232	0.529784	0.546551	0.715517			0.446115	0.755129	0.579483			0.852889	0.599532	0.792438	1.13946			1.53818	0.420586	0.524951			0.233422	0.445232	0.4034
	0.823808	0.487018	0.370496	1.23255			1.27429	0.479735	0.492402			0.416831	0.739066	0.749246			0.461343	0.630867	0.509793	1.0994	1.10088			0.461343	0.361262	0.923462	0.549275	0.858955			0.558062	0.687632	0.796789			0.988583	0.567619	1.03185	0.434711			0.656473	0.945515	0.710988			0.461343	0.361262	0.349765
	0.880548	0.465548	0.437157	1.23024			0.236227	0.381526	0.796008			0.290275	0.609671	0.749246			0.300399	0.415069	0.720951	0.447341	0.701257			0.300399	0.383054	0.68473	0.735324	1.01246			0.569758	0.869032	0.683609			1.0513	0.946456	0.814067	0.943026			0.471888	0.465445	0.477693			0.300399	0.383054	0.784238
	0.329523	0.345851	0.483054	0.750575			0.481032	0.43906	0.612473			0.781955	0.831425	0.497767			0.351343	0.494491	0.628572	0.57846	0.588578			0.351343	0.371846	0.902244	0.553353	0.728122			0.484545	1.03988	0.663237			0.882504	0.517861	0.596939	1.66637			0.833608	0.478923	1.03048			0.351343	0.371846	0.704322
	0.42006	0.505564	0.324939	0.862273			0.521743	0.665269	0.575909			1.06498	0.367532	0.691186			0.496021	0.382045	0.562216	0.91682	0.491438			0.496021	0.375618	0.913509	0.574531	0.674602			0.472849	0.879578	0.611174			0.609735	0.695855	0.713055	1.23407			1.53348	0.500037	0.355504			0.496021	0.375618	0.61134
	0.495994	0.263661	0.261982	0.980963			0.442718	0.578272	0.373529			0.437762	0.532269	1.00829			0.412631	0.286373	0.327276	0.693144	0.280512			0.412631	0.369947	1.40091	0.603691	0.60807			0.53467	0.812081	0.584011			0.630049	0.764709	1.13799	0.537619			0.810852	0.38091	1.78389			0.412631	0.369947	0.414389
	0.623314	0.415667	0.275727	0.945334			0.420656	0.449032	0.508401			0.649078	0.646483	1.19523			0.470477	0.260219	0.477798	0.325869	0.742876			0.470477	0.521833	0.659938	0.62914	0.501435			0.584795	0.677085	0.907707			0.764426	1.67863	0.543613	0.492283			0.495697	0.692097	1.35109			0.470477	0.521833	0.569514
	0.453094	0.416898	0.389927	0.752955			0.462272	0.506659	0.772669			0.59075	0.533972	1.10255			0.351343	0.279721	0.453263	1.02013	0.418149			0.351343	0.489748	0.64428	0.466976	0.624229			0.304094	0.748802	0.733409			0.528287	0.526773	0.896644	0.745532			0.823182	0.556112	0.414745			0.351343	0.489748	0.502513
	0.339656	0.400639	1.03828	1.03175			0.472455	0.412496	0.408634			0.431768	0.40396	0.28377			0.461343	0.291571	0.453263	0.417883	0.82843			0.461343	0.438048	0.820476	0.827092	1.14009			0.589808	0.949185	1.11822			0.943733	0.658741	0.919368	0.801572			1.05199	0.737695	0.562091			0.461343	0.438048	0.689832
	0.339656	0.35749	0.847344	0.766123			0.363361	0.514358	0.427789			0.676099	0.593097	0.947729			0.501988	0.510208	0.490475	0.622473	0.84281			0.501988	0.178167	0.689436	0.66715	0.816513			0.467836	1.16223	1.12501			0.699023	0.580587	0.737037	0.733509			1.62318	0.398754	0.213625			0.501988	0.178167	0.978425
	0.70866	0.202222	0.820114	1.4019			0.334087	0.250891	0.88963			0.416831	0.217123	0.697878			0.553604	0.404989	0.711145	0.648108	0.473323			0.553604	0.361262	0.477463	0.601217	0.814068			0.63325	0.670757	0.794527			0.696135	0.622383	0.960971	1.30413			0.902184	0.341274	0.622819			0.553604	0.361262	0.799112
	0.460529	0.532166	0.699935	1.09234			0.627184	0.289136	0.666158			0.290275	0.181908	1.1327			0.661503	0.312746	0.904598	0.331614	0.542182			0.661503	0.261594	0.733263	0.709469	0.598173			0.643275	0.972387	0.977878			0.785883	0.488235	0.46614	1.60036			0.484931	0.321485	0.468413			0.661503	0.261594	0.973836
	0.469653	0.58785	0.616523	0.81496			0.594885	0.39669	0.608742			1.23487	0.296548	0.977086			0.683649	0.517531	0.546376	1.18852	0.545207			0.683649	0.319827	0.754234	0.570628	0.804587			0.571429	0.66443	1.10464			1.11637	1.15153	0.840357	1.13946			0.682281	0.493637	0.335164			0.683649	0.319827	0.74005
	0.524271	0.416898	0.465248	0.852687			0.594885	0.376336	0.728477			0.912648	0.6682	0.597454			0.647847	0.625478	0.604351	0.553867	0.488099			0.647847	0.346308	0.659135	0.311594	0.886335			0.531328	0.917545	1.02994			0.561567	0.96497	0.63402	1.08549			0.460565	0.498442	0.583542			0.647847	0.346308	0.911323
	0.865987	0.499456	0.275727	0.670053			1.07562	0.188168	0.961323			0.549544	0.533972	0.486762			0.626475	0.581852	0.859823	0.976399	0.712083			0.626475	0.383054	0.719949	0.270531	0.736279			0.451128	0.989262	1.05937			0.854667	1.01115	0.705387	1.20212			0.558527	0.482642	0.604217			0.626475	0.383054	0.640034
	0.777181	0.426587	0.459529	0.948356			0.334087	0.382812	0.728477			0.503518	0.495212	0.510818			0.825788	0.357633	0.506336	0.63894	0.71362			0.825788	0.32421	0.895063	0.450705	0.837835			0.569758	1.02723	1.03673			0.73005	0.526773	0.751628	0.666813			1.02986	0.42247	0.418955			0.825788	0.32421	0.75804
	0.690475	0.35749	0.657953	0.88881			0.44578	0.168881	0.385605			0.530211	0.419918	0.473864			0.850676	0.368001	0.662577	0.577232	0.827107			0.850676	0.405432	0.72218	0.425121	0.914133			0.536341	0.833173	0.894125			0.642714	0.6103	1.77991	0.471513			0.28563	0.420586	0.477693			0.850676	0.405432	0.643534
	0.627392	0.415667	0.407149	1.40725			0.925281	0.412496	0.4512			0.403191	0.614121	0.393517			0.461343	0.505764	0.563765	0.681814	0.768909			0.461343	0.265604	0.959993	0.62914	1.09945			0.59482	1.08207	0.989196			0.583564	0.723409	1.18842	1.01239			0.464716	0.770383	0.592486			0.461343	0.265604	0.603953
	0.460529	0.301647	0.299578	0.994706			0.431816	0.283993	0.34488			0.426552	0.593097	0.749246			0.642566	0.551996	0.628572	0.859423	0.429752			0.642566	0.414887	0.4591	0.772947	0.572915			0.536341	0.856375	0.941661			0.809245	0.778	0.829939	1.19005			0.668788	0.601112	0.59986			0.642566	0.414887	0.978425
	0.582515	0.273189	0.617384	1.3167			0.462272	0.440173	0.612473			0.613648	0.605946	0.753363			0.665996	0.2089	0.676993	0.480895	0.788546			0.665996	0.225378	0.920543	0.683749	0.874696			0.431078	1.01246	0.900915			0.638778	0.958195	1.02656	0.656747			1.17973	0.304339	0.583542			0.665996	0.225378	0.4034
	0.482113	0.294788	0.735256	1.2464			0.544728	0.479735	0.541091			0.619096	0.371822	0.771646			0.721813	0.521152	0.638273	0.302591	0.58486			0.721813	0.225378	0.743462	0.781585	0.523079			0.462824	0.995589	0.909971			0.793533	0.605704	0.495507	0.641328			0.744831	0.542365	1.33607			0.721813	0.225378	0.379012
	0.769499	0.415667	0.638408	1.01745			0.368933	0.269786	0.385605			0.367377	0.593097	1.18122			1.02787	0.301719	0.755459	0.573549	0.656182			1.02787	0.287291	0.954942	0.491903	1.0088			0.536341	0.685522	0.805845			0.47612	0.824479	0.543613	0.745532			0.451084	0.352738	0.843126			1.02787	0.287291	0.938626
	0.700237	0.416898	0.944565	1.48822			0.501802	0.188168	0.557758			0.55293	0.953336	0.68217			0.315601	0.586364	0.772682	0.417317	0.363636			0.315601	0.309748	0.939038	0.471749	0.85397			0.556391	1.31831	0.627019			0.582691	1.29537	1.16815	0.86558			0.635685	0.542365	0.518227			0.315601	0.309748	0.790653
	0.535475	0.301647	0.786596	1.11213			0.544728	0.313613	0.433097			0.568222	0.316508	0.677607			0.642566	0.214221	0.592617	0.612154	0.681504			0.642566	0.560292	0.892062	0.76713	0.742051			0.553049	0.938639	0.821689			0.583564	1.51289	0.922911	0.933548			0.696207	0.634567	0.604217			0.642566	0.560292	1.21392
	0.549542	0.364572	0.647441	0.65111			0.57273	0.297526	0.811648			1.16656	0.754544	0.783597			0.37365	0.312746	0.622956	0.553867	0.807042			0.37365	0.251979	0.830248	0.589932	0.565413			0.838764	1.00403	0.842062			0.674836	0.795737	1.48361	1.5815			0.489857	0.580596	0.918832			0.37365	0.251979	0.869079
	0.582515	0.257794	0.528968	0.676417			0.412485	0.267951	0.34488			0.716787	0.405089	0.597454			0.590805	0.271534	0.702449	0.596534	0.623735			0.590805	0.680797	1.3481	0.776812	0.772484			0.340852	0.930202	0.617965			0.61056	0.73491	1.44729	1.37064			0.658673	0.455526	0.981633			0.590805	0.680797	0.72474
	0.560251	0.520512	0.423672	1.00508			0.450337	0.297526	0.517321			1.16016	0.542808	0.456376			1.58798	0.357633	0.374817	1.0031	0.460446			1.58798	0.300491	0.789749	0.562705	0.399807			0.414369	0.923874	0.819426			0.774901	1.00746	0.815419	0.939489			0.421389	0.473909	0.337783			1.58798	0.300491	0.529698
	0.585419	0.499456	0.683152	0.697246			0.709659	0.799558	0.778575			1.01368	0.256373	0.769628			0.43081	0.193951	0.662577	0.884331	0.449636			0.43081	0.489748	0.653396	0.761256	1.06263			0.623225	0.997699	0.550056			0.925418	0.864181	1.1939	1.2555			0.617298	0.315245	0.379385			0.43081	0.489748	0.876801
	0.612337	0.374245	0.781202	1.30469			0.57393	0.479735	0.638083			0.367377	0.467428	0.890866			0.590805	0.581852	0.511511	0.635975	0.84281			0.590805	0.214143	0.924035	0.519942	0.810919			0.492899	0.925982	0.774154			0.857603	0.567619	1.26804	0.991308			0.886074	0.326998	0.710988			0.590805	0.214143	0.670017
	0.443641	0.520512	0.58489	0.89881			0.775643	0.624875	0.480661			0.727109	0.277599	0.779631			0.424828	0.565463	0.374817	1.13301	0.561983			0.424828	0.445232	1.0171	0.611072	0.603849			0.469507	0.860595	1.02541			0.83859	1.06147	0.895432	0.895874			0.499554	0.865625	1.18275			0.424828	0.445232	0.879363
	0.628751	0.646635	0.761348	1.42114			0.528237	0.269786	0.515121			0.356045	0.16215	0.822163			0.676777	0.554711	0.490475	0.427919	0.628975			0.676777	0.265604	0.501631	0.709469	0.618732			0.573099	0.734037	0.638338			0.492752	0.856608	1.77502	0.991308			0.64467	0.311437	1.64729			0.676777	0.265604	0.755812
	0.733375	0.454436	0.46182	1.04825			0.554634	0.252852	0.394381			0.440315	0.32429	1.0079			0.587187	0.356577	0.559073	0.443094	0.678298			0.587187	0.349349	0.911148	0.231884	0.739749			0.663325	0.683414	0.756045			0.539602	0.433709	1.12647	0.696189			0.679461	0.38091	1.14352			0.587187	0.349349	0.449464
	1.03058	0.4349	0.487409	1.10535			0.368933	0.443512	0.684787			0.772849	0.401714	0.497767			0.444421	0.356577	0.506336	0.419566	0.880232			0.444421	0.361262	0.944187	0.759304	0.811265			0.37594	0.826846	0.767363			0.763109	0.847869	0.46614	0.655049			0.723253	0.383512	0.650386			0.444421	0.361262	0.46541
	0.541777	0.4349	0.748058	0.664158			0.610693	0.510532	0.36425			0.444534	0.191617	0.434658			0.55744	0.418691	0.682167	0.785093	0.702826			0.55744	0.296959	0.67604	0.868483	1.00314			0.471178	1.12004	0.753782			1.12223	0.488235	0.605982	0.700951			0.464716	0.697819	0.529936			0.55744	0.296959	0.429012
	0.864998	0.214484	0.567474	0.845535			0.494978	0.440173	0.623592			0.172705	0.333254	0.873308			0.637256	0.343686	0.634124	0.485772	0.304777			0.637256	0.380292	0.410894	0.604928	0.70147			0.623225	0.744583	0.821689			0.812975	1.42869	0.700772	0.656747			1.20509	0.410547	1.33146			0.637256	0.380292	0.989263
	0.617856	0.339888	0.363298	0.992193			0.340137	0.533144	1.15679			0.410523	0.621818	0.919944			0.354961	0.485275	0.610134	0.716584	0.61757			0.354961	0.664011	0.655856	0.850242	1.11181			0.524645	0.670757	0.627019			0.495815	0.793407	1.17649	1.13359			0.637947	0.475584	0.957208			0.354961	0.664011	1.09737
	0.339656	0.395508	0.483054	0.794973			0.563157	0.575716	0.696361			0.431768	0.702914	0.659659			1.28515	0.373076	0.919035	0.476952	0.534066			1.28515	0.558406	0.656676	0.546551	0.939904			0.556391	0.563184	0.728882			1.01621	0.613342	1.16535	0.773328			0.416804	0.222913	0.999355			1.28515	0.558406	0.82876
	0.454969	0.294788	0.68853	0.778623			0.544728	0.477681	0.818655			0.735274	0.485504	0.740926			0.691702	0.719985	0.712381	0.295486	0.547206			0.691702	0.270863	0.855138	0.525662	0.664406			0.517962	0.698179	0.488939			0.752476	0.562678	0.543613	1.01785			0.76706	0.688359	0.488586			0.691702	0.270863	0.817856
	0.443641	0.303341	0.854785	0.928155			0.677267	0.39669	1.10105			0.356045	0.601059	0.918678			0.995894	0.44228	0.445447	0.445755	0.473323			0.995894	0.357331	0.636722	0.518512	1.36533			0.502924	0.765676	0.550056			0.704768	0.6103	1.0882	0.967473			0.548117	0.41917	0.386256			0.995894	0.357331	0.549447
	0.541777	0.38502	0.349976	0.457674			0.412485	0.505687	0.669578			0.364319	0.39258	0.473864			0.56049	0.310318	0.583671	0.602444	0.441041			0.56049	0.250571	0.393513	0.403498	1.0366			0.45447	0.613807	0.887334			0.783947	1.01024	0.479915	0.801572			0.568735	0.271183	0.445349			0.56049	0.250571	0.737772
	0.939285	0.345851	0.413582	1.39448			0.513867	0.43906	1.2435			0.354993	0.42261	0.642421			0.525199	0.428456	0.651892	0.81807	0.71362			0.525199	0.346308	0.951549	0.674937	0.95462			0.581454	0.788878	0.810371			0.854667	0.675485	0.840357	0.981147			0.430404	0.383512	0.506224			0.525199	0.346308	0.810972
	0.368428	0.285995	0.456068	0.642273			0.472455	0.630364	0.575909			0.359172	0.39143	1.09091			1.11028	0.485275	0.79508	0.550022	0.963802			1.11028	0.450744	0.748512	0.450705	0.822415			0.516291	1.01457	0.810371			0.496831	0.889664	0.69921	1.90949			0.39188	0.400748	0.562091			1.11028	0.450744	0.529698
	0.495994	0.364572	0.473111	0.757206			0.704844	0.576579	0.47827			0.606316	0.238042	0.573649			0.655681	0.260219	0.804969	0.358292	0.595967			0.655681	0.310876	0.668842	0.589932	0.477012			0.442774	0.774113	0.683609			0.762458	0.768355	0.596939	0.853957			0.744831	0.395753	0.473985			0.655681	0.310876	0.362362
	0.742581	0.50048	0.423672	0.739532			0.379833	0.517228	0.408634			1.1358	0.409538	0.589621			1.16199	0.494491	0.618724	0.316309	0.89805			1.16199	0.37749	0.499484	0.655865	1.17451			0.584795	0.885906	0.699455			0.794168	0.837921	1.13799	0.773328			0.584551	0.203325	0.592486			1.16199	0.37749	0.837521
	0.390773	0.339888	0.83857	1.2115			0.350005	0.129303	0.34488			0.342159	0.377272	0.35417			0.485619	0.44228	0.622956	0.500132	1.17251			0.485619	0.398406	1.03545	0.743401	1.09945			0.573099	0.586386	0.837535			0.96538	0.824479	0.997586	0.801572			0.329329	0.429468	0.355504			0.485619	0.398406	0.930821
	0.454969	0.444205	0.65069	0.695187			0.794698	0.381526	0.480661			0.318457	0.316508	0.779631			0.810703	0.540283	0.599993	0.630012	0.661983			0.810703	0.617782	0.803931	0.553353	0.678382			0.446115	0.738255	0.85338			0.63562	0.647327	1.09219	0.527175			0.57126	0.751571	0.710988			0.810703	0.617782	0.852797
	1.03306	0.285995	0.441966	0.514318			0.548455	0.440173	0.559791			0.969692	0.256373	0.917843			0.433756	0.425809	0.68728	0.38862	0.669372			0.433756	0.478088	0.701798	0.611072	0.475222			0.521303	0.487248	0.871489			0.641921	0.458739	0.336134	0.944204			0.446809	0.151845	0.418955			0.433756	0.478088	0.852797
	0.494285	0.289544	0.5858	0.591872			0.605085	0.238849	0.641671			0.716787	0.427944	0.286483			0.639911	0.546523	0.809306	0.732867	0.79957			0.639911	0.32093	0.633327	0.465372	0.664406			0.820384	0.717162	0.547793			0.702626	0.93159	0.625397	0.745532			0.415657	0.737964	0.770249			0.639911	0.32093	0.948727
	0.950963	0.617522	0.715597	0.499505			0.732311	0.266116	0.517321			0.955356	0.319362	0.614692			0.356158	0.529737	0.676993	0.739916	0.725769			0.356158	0.309748	0.749233	0.519942	0.43978			0.833751	0.727708	0.789999			0.454472	1.13278	0.563237	0.885902			1.10711	0.478923	0.511398			0.356158	0.309748	0.973836
	0.773906	0.204732	0.65069	0.338209			0.945646	0.443512	0.64344			0.791909	0.361314	0.475492			0.882115	0.30667	0.453263	0.413342	0.700479			0.882115	0.435618	0.64428	1.04062	0.538093			0.628237	0.706616	0.749254			0.412637	0.6103	1.25513	0.981147			0.762026	0.348192	0.569842			0.882115	0.435618	0.349765
	0.42006	0.615044	0.339253	0.734198			0.957084	0.367069	0.440941			0.678298	0.397743	1.13679			0.810703	0.260219	0.477798	1.00145	0.727273			0.810703	0.225378	0.701798	0.738357	0.863904			0.559733	0.66232	1.0141			0.732812	1.24479	0.672267	1.09367			0.584551	0.281959	1.22002			0.810703	0.225378	0.512462
	0.549542	0.454436	0.331373	0.685348			1.12024	0.337778	0.508401			0.606316	0.542808	0.501649			0.8401	0.546523	0.437506	0.295486	0.561983			0.8401	0.244874	0.549706	0.345681	0.533311			0.720134	0.445062	0.753782			0.442109	0.926584	0.95645	0.961697			0.601544	0.259958	0.490366			0.8401	0.244874	0.470201
	0.751663	0.659169	0.72658	0.60619			1.40486	0.250891	0.405836			0.416831	0.507859	0.730407			0.647847	0.356577	0.474089	0.302591	0.606859			0.647847	0.606839	1.17047	0.309179	1.02752			0.711779	0.685522	0.7402			0.743048	0.707787	0.495507	0.82345			0.63869	0.426218	1.1798			0.647847	0.606839	1.00503
	0.495994	0.634676	0.483054	0.478302			1.01305	0.426561	0.517321			0.562297	0.552325	0.730407			1.1259	0.429332	0.813644	0.380028	0.562959			1.1259	0.345286	0.633327	0.465372	1.18054			0.726817	0.447172	0.789999			0.840399	1.34059	1.00842	1.23767			0.723253	0.700381	0.488586			1.1259	0.345286	0.61134
	0.991988	0.353173	0.435955	0.466952			0.645373	0.440173	0.534729			0.560303	0.361942	0.431972			0.84967	0.356577	0.445447	0.525452	0.818479			0.84967	0.287291	1.33488	0.465372	0.726954			0.614871	0.677085	0.608911			0.542396	0.802728	0.662502	0.721273			0.526678	0.170348	0.563641			0.84967	0.287291	0.667504
	0.907116	0.415667	0.625037	0.527353			0.605085	0.565382	1.09062			0.586313	0.58887	0.373329			1.28415	0.780644	0.563765	0.566511	0.678298			1.28415	0.375618	0.533834	0.440657	0.596265			0.529657	0.84583	0.620228			0.920498	0.562678	0.824695	0.895874			0.37817	0.551447	0.697288			1.28415	0.375618	0.781374
	0.820719	0.329193	0.822031	0.610307			0.513867	0.382812	0.851536			0.696197	0.544064	0.697322			0.519495	0.234354	0.622956	0.645186	0.865207			0.519495	0.335963	0.67604	0.440657	0.512096			0.626566	0.704506	0.604383			0.412637	0.795737	0.659215	0.533446			0.776386	0.473909	0.529936			0.519495	0.335963	0.476131
	1.04286	0.255795	0.94736	0.753422			0.397359	0.535904	1.34002			0.720938	0.447617	0.540286			0.445383	0.479816	0.922847	0.66073	0.728016			0.445383	0.273453	0.500566	0.718879	1.10255			0.626566	0.807862	0.728882			0.891026	0.580587	1.58763	0.807088			0.620396	0.482233	0.59544			0.445383	0.273453	0.749095
	0.921038	0.294788	0.422421	0.693636			0.528237	0.596697	1.13381			0.6227	0.532269	1.07482			0.829391	0.471903	0.453263	0.515013	1.33261			0.829391	0.287291	1.1407	0.864174	0.603372			0.576441	0.84583	0.896389			0.754475	0.863102	1.39064	1.12076			0.662298	0.441341	0.896606			0.829391	0.287291	0.585059
	0.700237	0.38502	0.730203	1.07253			0.57393	0.926086	0.74402			0.488485	0.502483	0.878622			0.639911	0.468708	0.675694	0.544852	1.12592			0.639911	0.167981	0.75494	0.882995	0.669521			0.683375	1.1116	1.039			0.785233	0.647327	0.943864	0.850043			0.484931	0.205269	0.477693			0.639911	0.167981	0.710653
	0.745999	0.263661	0.320032	0.467727			0.481032	0.228311	0.671276			0.623902	0.859316	0.458922			0.710521	0.717887	0.779471	0.427919	0.700479			0.710521	0.357331	0.881142	0.603691	1.59157			0.73183	0.860595	0.77189			0.412637	0.6103	1.84405	0.850043			0.31136	0.439078	1.12808			0.710521	0.357331	1.04069
	0.792318	0.345851	0.610512	0.918864			0.481032	0.678456	1.07902			0.661039	0.572082	0.503958			1.25328	0.446518	0.533364	0.469978	0.554149			1.25328	0.23757	0.64428	1.05132	0.491119			0.618212	0.60537	0.556848			0.370167	1.35509	0.495507	1.17121			0.484931	0.38712	1.91257			1.25328	0.23757	0.578308
	0.909917	0.444205	0.785248	0.857286			0.7087	0.258606	0.81447			0.953799	0.54945	0.475492			1.21745	0.417786	0.825419	0.755688	0.469835			1.21745	0.309748	0.439964	1.0938	1.50618			0.517962	0.947076	0.787735			0.471866	0.856608	0.5042	0.850043			0.489857	1.12819	0.687128			1.21745	0.309748	1.28881
	1.15994	0.319744	0.772364	0.294118			0.524345	0.76884	1.07902			0.732734	0.346592	0.878622			1.19664	0.418691	0.562216	0.384959	0.707471			1.19664	0.207437	0.373904	1.49181	0.781262			0.618212	0.495685	0.749254			0.445505	0.675485	0.375825	0.972047			0.457435	0.276984	0.697288			1.19664	0.207437	0.637404
	1.09445	0.271319	0.277628	0.949479			0.417391	0.941358	0.394381			0.501292	0.709014	0.773649			0.561248	0.34695	0.848508	0.543114	0.542182			0.561248	0.287291	0.809916	0.712618	0.664406			0.659983	0.856375	0.880543			1.04746	0.91545	0.95645	1.23407			0.601544	0.271183	0.895621			0.561248	0.287291	0.606734
	0.756153	0.230568	0.259951	0.723904			0.548455	0.583353	1.02689			0.521704	0.496586	0.971923			0.987316	0.469503	0.806059	0.798801	0.374			0.987316	0.282337	1.53706	0.494918	0.429978			0.569758	0.630681	0.572693			0.349154	0.707787	0.416939	0.790397			0.997668	0.778587	0.473985			0.987316	0.282337	0.723183
	0.700237	0.24972	0.423672	0.914586			0.716337	0.922369	1.14983			0.488485	0.605946	0.704501			0.424828	0.500539	1.22387	0.55642	0.635884			0.424828	0.225378	1.0171	0.623169	0.645731			0.648287	0.748802	1.09559			0.825877	0.549278	0.531493	0.835521			0.702387	0.301707	0.838958			0.424828	0.225378	0.647002
	0.651282	0.230568	0.5858	0.694158			0.57629	0.635021	0.90998			0.476893	0.633017	0.642421			0.738137	0.479021	0.604351	0.501554	0.449636			0.738137	1.05174	0.558445	0.311594	1.2294			0.711779	0.761457	0.556848			0.445505	0.795737	0.710001	0.824817			0.305133	0.225565	0.717126			0.738137	1.05174	0.755812
	0.948265	0.27506	0.592965	0.64393			0.481032	1.06629	0.604963			0.530211	0.424218	0.552334			1.07285	0.331425	0.654574	0.674515	1.05474			1.07285	0.452311	0.725902	0.815266	0.83477			0.696742	0.683414	0.679082			0.547935	1.13278	1.62816	0.784762			0.842778	0.676705	0.755292			1.07285	0.452311	1.32529
	0.840119	0.40697	0.689293	0.859372			0.34805	1.00062	1.04457			0.606316	0.409538	0.941579			0.628503	0.368001	0.622956	0.693144	0.999421			0.628503	0.470651	0.466067	0.440657	1.01555			0.526316	0.755129	0.690401			0.542396	1.07195	0.991037	1.2696			0.519336	0.276984	0.693496			0.628503	0.470651	1.07881
	0.947379	0.24972	0.535906	0.65111			0.66511	1.22991	0.847495			1.49693	0.563705	1.15972			0.655681	0.22618	0.896804	0.611774	0.656182			0.655681	0.161567	0.879929	0.418029	0.762098			0.59315	0.999809	0.975615			0.540539	1.45582	0.840357	1.08858			0.468821	0.570926	1.81267			0.655681	0.161567	0.62943
	1.06936	0.364572	0.620796	0.969225			1.04415	1.05376	0.881882			0.814656	0.745176	1.25834			0.705722	0.392728	0.904598	0.686995	0.631571			0.705722	0.340133	0.882978	0.876193	0.448116			0.847118	0.744583	1.20877			0.47612	1.03751	0.792438	0.947741			0.622719	0.249819	0.682017			0.705722	0.340133	0.876801
	0.63009	0.647434	0.423672	1.09723			0.96841	0.939791	0.731609			0.863536	1.24601	0.472222			0.50368	0.368001	0.854689	0.536553	0.82114			0.50368	0.438048	0.601994	0.611072	0.954321			0.706767	0.710834	0.516102			0.583564	0.824479	1.37176	1.02005			0.47291	0.183816	0.488586			0.50368	0.438048	0.966315
	0.833014	0.386347	0.643347	0.998302			0.747032	0.692789	0.717405			1.13284	0.39603	0.424751			0.757497	0.232749	0.634124	0.696543	0.873372			0.757497	0.529216	0.663185	0.762242	0.496294			0.606516	0.719271	0.796789			0.59042	0.897993	0.729626	0.707269			0.39188	0.437722	1.0499			0.757497	0.529216	1.09737
	0.549542	0.321343	0.290642	0.96627			0.696101	0.740159	0.836638			0.6227	0.657256	0.599388			0.705722	0.235958	0.397551	0.492528	0.730265			0.705722	0.481036	0.626506	0.950589	0.815821			0.424394	1.21707	0.871489			0.780725	1.17235	1.15127	1.22412			0.749339	0.669917	0.445349			0.705722	0.481036	0.483149
	0.619236	0.374245	0.753696	0.937353			0.712518	0.489881	0.766714			1.16656	0.633017	1.01135			0.639911	0.565463	0.716068	0.550022	0.83238			0.639911	0.464622	0.719949	0.742396	1.04617			0.509607	0.976606	0.694927			0.539602	0.641544	0.705387	0.707269			0.51283	0.510654	0.468413			0.639911	0.464622	1.53739
	0.773906	0.353173	0.491714	0.829305			0.656864	0.357583	0.860885			0.58376	0.497033	0.740926			0.772523	0.630867	0.974684	0.58817	1.00051			0.772523	0.41996	1.32881	0.712618	0.43978			0.725146	0.936529	0.744726			1.0922	0.768355	0.654251	1.25816			0.653546	0.589089	0.533246			0.772523	0.41996	0.678342
	0.644733	0.65215	0.588497	0.713463			0.704844	0.408905	0.81447			0.857023	0.372439	0.351972			0.97865	0.527611	0.826487	0.695522	0.598711			0.97865	0.671926	0.609978	0.546551	0.443644			0.462824	1.04832	0.744726			0.361915	1.72297	0.943864	0.906978			0.972821	0.877488	0.790485			0.97865	0.671926	0.985293
	0.719349	0.24972	0.487409	0.664158			1.08507	0.774563	0.430443			0.768984	0.660014	0.764077			0.521946	0.59211	0.825419	0.652095	0.707471			0.521946	0.187809	0.733263	0.57971	0.394799			0.559733	0.900671	0.894125			0.616305	0.79222	1.08422	1.14045			0.241962	0.312075	0.529936			0.521946	0.187809	0.625846
	0.643415	0.603293	0.620796	0.789559			0.737864	0.49587	0.290932			0.696197	0.485972	0.879944			0.437666	0.302967	0.895819	0.495395	0.681504			0.437666	0.132802	0.499484	0.818918	0.757983			0.643275	0.860595	0.817163			1.14445	0.505109	0.652596	0.897124			0.725902	1.0851	0.473985			0.437666	0.132802	0.9434
	0.941098	0.35749	1.37438	1.25298			0.756993	0.517228	0.427789			0.524558	0.45114	0.534526			0.683649	0.270149	0.731825	0.645914	0.725009			0.683649	0.282337	0.545787	0.973121	1.04617			0.6132	0.66232	0.706245			0.778154	0.833455	1.43599	0.733509			0.777005	0.409092	0.431335			0.683649	0.282337	0.658191
	0.675564	0.499456	0.528968	0.964051			0.594885	1.04391	0.981338			0.371419	0.649974	0.723478			0.645878	0.319877	0.551174	0.77145	0.816463			0.645878	0.225378	0.513289	0.881295	0.921574			0.59315	0.799425	0.799053			0.641921	0.521443	0.700772	0.972047			1.22874	0.366555	0.813464			0.645878	0.225378	1.18395
	0.848172	0.27506	0.94736	0.808356			0.770348	0.603252	0.710996			0.53858	0.771481	0.534526			0.37365	0.433695	0.509793	1.02198	0.514265			0.37365	0.469907	0.572693	0.83428	0.435237			0.75188	0.955513	0.590801			0.772949	0.897993	1.16535	0.755882			0.781931	0.361092	0.59986			0.37365	0.469907	1.01889
	0.700237	0.361743	0.638408	0.904759			0.524345	0.463051	0.604963			0.699406	0.651721	0.435548			0.55515	0.503529	0.595572	0.682161	0.919107			0.55515	0.375618	0.533834	0.311594	0.893049			0.666667	0.780441	0.726618			0.501878	0.868475	1.05681	0.848723			0.76517	0.538687	0.386256			0.55515	0.375618	0.573434
	1.59955	0.34438	0.812348	0.89881			1.44968	0.776476	1.1995			0.549544	0.657256	0.473864			0.93414	0.333688	0.800591	0.405847	0.58486			0.93414	0.470651	0.67604	0.871923	0.945938			0.643275	1.39847	0.681346			0.404003	1.13934	0.439757	1.10075			0.198372	0.29438	0.360406			0.93414	0.470651	0.541223
	0.664175	0.487018	0.488497	0.752955			0.583337	0.535904	0.641671			0.637487	0.371822	0.531618			0.293236	0.466294	0.764699	0.91682	0.753835			0.293236	0.470651	0.779469	0.773913	1.1844			0.743525	0.563184	0.681346			0.520589	1.42477	1.30603	0.877061			0.416804	0.678171	0.386256			0.293236	0.470651	0.650469
	0.865987	0.4349	0.508611	0.980963			0.466662	0.784034	0.835251			0.507941	0.921421	0.378477			0.743886	0.27429	0.559073	0.242891	0.996678			0.743886	0.453865	0.716211	0.696734	0.745116			0.761905	0.765676	0.7153			0.752476	0.946456	1.77194	1.41767			0.309811	0.265999	0.445349			0.743886	0.453865	1.16533
	0.950963	0.698337	0.299578	0.872981			0.849337	0.794008	0.623592			0.888222	0.587326	1.01174			0.39686	0.494491	0.582162	0.856121	0.609554			0.39686	0.287291	0.528767	1.10669	0.97816			0.691729	0.607478	0.7402			0.501878	0.814251	0.980013	0.612967			0.720604	0.561455	0.337783			0.39686	0.287291	1.28226
	0.834044	0.483853	0.339253	0.764719			0.450337	0.583353	0.791681			0.965064	0.633017	1.40046			1.07006	0.412355	0.906546	0.301808	0.500248			1.07006	0.537809	1.18826	1.03125	0.620568			0.489557	1.06942	0.674555			0.484515	0.407125	0.561303	0.567772			0.318966	0.426218	0.477693			1.07006	0.537809	1.04015
	0.705056	0.202222	1.01202	0.859372			0.644303	0.479735	1.06193			0.586313	0.800319	1.25063			0.652429	0.291571	1.29362	0.565251	0.694215			0.652429	0.452311	0.616127	0.818918	0.899071			0.563074	0.852157	0.724354			0.628446	0.702522	0.781391	0.537619			0.817931	0.833097	0.993196			0.652429	0.452311	0.871022
	0.769499	0.28777	0.793274	0.624198			0.456351	0.319823	0.731609			0.311357	0.413392	0.417391			0.987316	0.407761	0.445447	0.515013	0.927984			0.987316	0.250571	0.75494	0.647845	0.659671			0.688388	0.769894	0.579483			1.0945	0.695855	0.905081	0.660118			0.76517	0.372466	0.622819			0.987316	0.250571	0.429012
	1.2934	0.629816	1.25007	0.845535			0.34805	0.297526	1.19568			0.268949	0.379071	0.906379			0.69354	0.330287	0.360485	0.50856	0.826447			0.69354	0.510903	0.706373	0.553353	1.05913			0.598162	0.668648	0.651919			0.440966	1.12037	0.495507	1.13359			0.626546	0.535726	0.65577			0.69354	0.510903	0.644405
	1.059	0.416898	1.04031	1.31696			0.462272	0.578272	0.599272			0.580565	0.449129	0.873308			0.496882	0.418691	0.980969	0.602444	0.761041			0.496882	0.323121	0.892062	1.02688	0.820687			0.688388	0.826846	0.758308			0.516717	1.06584	0.824695	1.15594			0.510955	0.290293	0.690962			0.496882	0.323121	0.637404
	0.909917	0.773365	0.395305	1.27055			0.631501	0.43906	0.855553			0.619096	0.256373	0.610908			0.830412	0.252882	1.16734	0.522291	0.763206			0.830412	0.287291	1.0999	0.696734	0.804587			0.786967	0.869032	0.85338			0.572232	0.613342	0.692964	1.27396			0.499554	0.299065	1.25546			0.830412	0.287291	0.770519
	0.812398	0.426587	0.702957	0.909479			0.700971	0.346402	0.967229			0.86912	0.372439	1.06542			0.709924	0.282396	1.11343	0.605951	0.829091			0.709924	0.302842	0.747791	0.478048	0.907574			0.838764	1.05676	0.690401			0.326793	1.31463	0.527368	0.805721			0.929432	0.619036	0.583542			0.709924	0.302842	0.572462
	0.594048	0.353173	0.937823	0.779545			0.479611	0.283993	1.72775			0.525268	0.421535	0.736738			0.607145	0.330287	0.536633	0.479906	0.875256			0.607145	0.319827	0.630786	0.619556	0.985125			0.559733	1.33308	0.925815			0.609735	1.31746	1.48069	1.10075			1.67556	0.460302	0.854501			0.607145	0.319827	0.203786
	0.720544	0.758002	0.610512	0.904759			0.420656	0.219529	0.756217			0.431768	0.790345	0.572981			0.709924	0.433695	0.546376	0.605951	0.595967			0.709924	0.383054	0.902244	0.674937	0.715911			0.504595	0.976606	0.826217			0.38745	1.33222	0.801971	0.520809			0.188458	0.430395	0.995835			0.709924	0.383054	0.964573
	0.685552	0.515572	0.740975	0.593676			0.496343	0.517228	0.728477			0.735274	0.400022	0.704501			0.351343	0.295424	0.583671	0.553867	0.585785			0.351343	0.357331	0.67604	1.34989	0.498012			0.519632	1.28245	0.77189			0.669583	0.914435	0.729626	0.760291			0.434835	0.400748	0.731663			0.351343	0.357331	0.838191
	0.63009	0.273189	1.05792	1.40087			0.726704	0.344975	0.348181			0.405949	0.366297	0.730407			0.965957	0.512416	0.462859	1.10795	0.700479			0.965957	0.178167	0.545787	1.04348	0.509866			0.531328	0.774113	0.7153			0.827718	0.742462	0.659215	0.848723			0.868028	0.303681	0.787154			0.965957	0.178167	1.04069
	0.63944	0.42056	0.227457	1.16733			0.266037	0.387925	0.90998			0.690818	0.720437	0.35417			0.647847	0.532576	0.68728	0.553867	0.668545			0.647847	0.214143	0.496237	0.92914	0.87503			0.695071	0.702397	0.713037			0.723813	0.567619	0.479915	1.70789			0.529404	0.564277	1.18275			0.647847	0.214143	0.914389
	0.873772	0.505564	0.411015	0.859372			0.448824	0.535904	0.528273			0.259063	0.413392	0.951806			1.00611	0.425809	0.779471	1.04842	0.463983			1.00611	0.240518	1.03701	0.858106	0.747024			0.544695	0.472483	0.799053			0.462154	0.859866	1.01807	1.10075			0.465754	0.492421	1.31487			1.00611	0.240518	0.466616
	0.554155	0.301647	0.441966	0.95996			0.548455	0.297526	0.440941			0.578626	0.425815	0.922046			0.437666	0.330287	0.863887	0.409899	0.564892			0.437666	0.345286	0.622194	0.466976	0.667816			0.678363	0.520997	0.780945			0.516717	0.950384	0.543613	0.655049			1.14797	0.211938	0.838958			0.437666	0.345286	0.712245
	0.560251	0.40697	0.640877	1.12807			0.444249	0.555723	0.487739			0.457751	0.242757	0.721864			0.821659	0.302967	0.764699	0.525452	0.496976			0.821659	0.51571	1.41047	0.591188	0.826899			0.608187	0.812081	0.851116			0.567805	0.6103	0.737037	1.03733			1.02425	0.437264	1.83959			0.821659	0.51571	1.04015
	0.651282	0.230568	0.83857	0.491578			0.916409	0.327428	0.348181			0.819667	0.507859	0.6128			0.587187	0.549266	0.419047	0.66073	0.577322			0.587187	1.00544	0.725902	0.729198	1.69053			0.606516	0.84372	0.63381			0.331395	1.19048	0.792438	0.641328			0.460565	0.481814	0.977171			0.587187	1.00544	0.673367
	0.745999	0.232774	0.669878	1.22703			1.45577	0.401613	0.623592			0.742838	0.431106	0.93497			0.526016	0.621857	0.937012	0.458279	0.890115			0.526016	0.593904	1.06816	0.502415	1.11716			0.434419	0.968168	0.96656			0.371516	0.580587	0.607777	1.28266			0.687888	0.697819	1.61828			0.526016	0.593904	1.14101
	1.27157	0.353173	0.437157	1.02166			0.528237	0.228311	0.881882			0.721443	0.734148	1.18056			0.645878	0.252882	0.345546	0.417317	1.12445			0.645878	0.453865	0.500566	1.31457	1.27484			0.875522	0.833173	0.789999			0.47612	0.897993	0.672267	0.999112			1.27362	0.500037	0.628433			0.645878	0.453865	0.341642
	0.665452	0.428985	0.574882	1.17647			1.13653	0.401613	0.717405			0.463417	0.471292	0.866643			1.07997	0.291571	0.374817	0.361572	0.730265			1.07997	0.273453	1.70049	0.570628	0.742826			0.529657	0.78255	0.77189			1.00876	0.897993	0.960971	1.49776			0.929432	0.626054	1.86659			1.07997	0.273453	0.381977
	0.824838	0.38502	0.437157	0.856029			0.553398	0.337778	0.923682			0.502043	0.623276	0.410852			0.765886	0.417786	0.755459	0.492528	0.534066			0.765886	0.442058	0.626506	1.00483	0.621951			0.549708	0.921764	0.919025			0.623622	1.0294	0.890561	1.55099			0.784379	0.383512	1.33146			0.765886	0.442058	0.498023
	0.972135	0.333829	0.5974	0.804358			0.730448	0.407697	0.487739			0.755276	0.411188	0.890866			0.56653	0.399366	0.506336	0.272208	0.816463			0.56653	0.606255	0.626506	0.452348	1.00428			0.556391	0.611697	0.651919			0.480325	0.675485	0.797892	1.37064			0.373059	0.648513	1.72536			0.56653	0.606255	0.502513
	0.549542	0.487018	0.643347	0.623636			0.696101	0.327428	0.526097			0.765094	0.780817	0.579019			0.709924	0.321043	0.871976	0.596534	0.829091			0.709924	0.293373	1.08564	0.546551	0.334755			0.509607	0.685522	0.701719			0.495815	0.674105	1.08121	0.700951			0.558527	0.554328	0.755292			0.709924	0.293373	0.904523
	0.991988	0.690232	0.5858	0.818463			0.605085	0.883152	0.898597			0.318457	0.307055	0.431972			0.545084	0.34695	0.746094	0.593363	1.04539			0.545084	0.302842	0.509075	0.508329	1.01555			0.695071	0.763566	0.844326			0.540539	0.711736	0.459101	0.63435			0.968375	0.700092	0.863697			0.545084	0.302842	0.854104
	1.15407	0.321343	0.435955	1.32293			0.842918	0.456621	0.813059			0.671662	0.476072	0.808877			0.652429	0.330287	0.546376	0.894932	1.19008			0.652429	0.369947	0.656676	0.710531	0.566917			0.7335	0.607478	0.803581			0.61056	0.868475	0.895432	0.675112			1.04513	0.911043	1.61828			0.652429	0.369947	0.336683
	1.05499	0.38502	0.513777	1.04586			0.940592	0.228311	0.696361			0.498316	0.356897	1.16205			1.51639	0.417786	0.978266	0.537432	0.481323			1.51639	0.412324	0.67604	0.657005	0.43978			0.624896	0.860595	0.851116			0.747095	0.503275	0.791063	1.23767			0.744831	0.635823	0.843126			1.51639	0.412324	0.436801
	0.585419	0.610871	0.71264	0.591872			0.645373	0.346402	0.487739			0.616078	0.449129	0.783597			0.50368	0.343686	0.504596	0.849755	0.771042			0.50368	0.41996	0.779469	1.04419	0.816513			0.553049	0.795207	0.679082			0.857603	1.40038	0.692964	0.675112			0.712565	0.267494	1.33081			0.50368	0.41996	0.625846
	1.34106	0.452182	0.551438	0.914586			1.09691	0.564505	0.82284			0.781955	0.53609	0.591597			0.801191	0.407761	0.360485	0.661795	0.28438			0.801191	0.287291	0.655856	0.418029	0.584708			0.601504	0.854267	0.916761			1.19652	0.993496	0.737037	0.900825			0.565358	0.409092	1.57429			0.801191	0.287291	0.77124
	0.860076	0.35749	0.770317	0.856029			0.412485	0.519125	0.591596			0.440315	0.532269	0.485954			0.631216	0.425809	0.863887	0.742457	0.771042			0.631216	0.547556	1.16772	0.772947	1.31244			0.745196	1.07574	0.751518			0.761792	0.492055	0.781391	0.745532			0.622719	0.69124	1.13195			0.631216	0.547556	0.749095
	1.06936	0.294788	1.19875	0.348623			0.892336	0.541376	0.717405			0.311357	0.555199	0.908508			0.577689	0.392728	0.460953	0.682161	0.327256			0.577689	0.23757	0.743462	0.954512	0.769896			0.641604	0.818409	1.2065			0.838003	0.425035	1.02551	0.813949			0.499554	0.752369	1.09651			0.577689	0.23757	0.578308
	0.733375	0.677522	0.592965	0.597874			0.892336	0.252852	0.650519			0.417718	0.277599	1.31256			0.561248	0.296686	0.843313	0.738635	0.918512			0.561248	0.450744	0.978307	0.76713	0.776515			0.608187	0.809971	0.925815			0.609735	0.754912	1.56625	1.11282			0.598337	0.686046	0.529936			0.561248	0.450744	0.886985
	0.824838	0.351719	0.568416	0.564037			0.334087	0.519125	0.818655			0.556958	0.427944	1.17432			1.13306	0.282396	0.641017	0.719538	0.522694			1.13306	0.392165	1.39514	0.759304	0.908206			0.680033	0.755129	0.604383			0.547935	1.16199	1.56278	1.08549			0.836489	0.353296	1.70592			1.13306	0.392165	0.74005
	0.904315	0.511591	1.26184	0.89242			0.696101	0.266116	0.629068			0.689207	0.434246	0.517593			0.665996	0.333688	0.682167	0.571485	0.627224			0.665996	0.499031	0.793831	0.465372	0.68339			0.434419	0.683414	0.724354			0.501878	0.917499	0.758829	1.16454			0.63869	0.29438	0.65577			0.665996	0.499031	1.27347
	0.63944	0.415667	0.532933	1.16946			1.30855	0.664532	0.771187			1.07752	0.576426	0.531618			0.482979	0.392728	0.755459	1.01572	0.888265			0.482979	0.319827	0.964469	0.729198	1.09453			0.659983	0.550527	0.737936			0.442109	0.545869	0.71154	0.464393			0.777005	0.670216	0.978051			0.482979	0.319827	0.876801
	0.865987	0.42056	1.0923	0.928155			0.747032	0.603252	0.669578			0.537884	0.579172	0.640598			0.233422	0.321043	0.490475	0.873859	0.443521			0.233422	0.593904	1.45216	0.848483	0.846946			0.524645	0.639118	0.799053			0.574867	0.929583	0.543613	0.733509			1.31442	0.670216	1.05074			0.233422	0.593904	0.773434
	1.00558	0.364572	0.34541	0.93008			0.528237	0.443512	0.961323			0.332206	0.304841	1.19491			0.235245	0.221147	0.533364	0.922207	0.728016			0.235245	0.398406	0.59842	0.519942	0.70147			0.6934	0.721381	0.636074			0.871585	0.561017	1.03499	0.686523			0.561098	0.503207	0.772511			0.235245	0.398406	0.779213
	1.21145	0.783869	0.873111	1.17556			0.516506	0.401613	1.72443			0.492295	0.263356	0.531618			0.461343	0.662851	0.504596	0.469978	0.674248			0.461343	0.302842	0.602896	1.02033	0.776515			0.671679	0.776223	0.799053			0.866951	0.464802	1.00842	0.813949			0.403947	0.517612	1.03643			0.461343	0.302842	0.743836
	0.817609	0.606667	1.00101	0.448209			0.9747	0.381526	0.684787			0.599516	0.597663	1.17924			0.30463	0.343686	0.544762	0.492528	0.669372			0.30463	0.357331	0.518503	0.525662	0.360919			0.569758	0.786768	0.896389			0.47612	0.562678	1.22357	0.843466			1.22248	0.322103	1.31487			0.30463	0.357331	0.743836
	0.799773	0.35749	0.873111	1.47083			1.04871	0.289136	0.723742			0.390984	0.919452	0.89607			0.30463	0.221147	0.610134	0.544852	0.771736			0.30463	0.394847	0.925773	0.525662	0.509866			0.531328	0.567402	0.65871			0.752476	0.914435	0.737037	0.807088			1.15673	0.442687	0.546255			0.30463	0.394847	0.9434
	0.907116	0.475332	0.488497	1.29341			0.912682	0.466219	1.03244			1.07716	0.285647	0.933314			0.34151	0.245339	0.618724	0.66464	0.459257			0.34151	0.394847	0.701798	0.643227	0.701875			0.918964	0.715053	0.814899			0.361915	1.3489	0.95645	1.20212			0.622719	0.458996	1.33146			0.34151	0.394847	0.455662
[truncated: 367 more rows]
[truncated: 6 more columns]

## Sheet: Supplementary Fig.1
1b	MCF-7			MDA-MB-231			HeLa		HEK293T			1d							1f
[truncated: 466 more rows]

## Sheet: Supplementary Fig.2
2a		High >5kb	Mid 1.5kb-5kb	Low <1.5kb
	shCtrl	18.318	50.3123	31.3697
[truncated: 17 more rows]

## Sheet: Supplementary Fig.3
3f	shCtrl	shPFN1#1	shPFN1#3	Vector	PFN1 WT	PFN1 S137D	PFN1 Y59A			3a	shLuc	shSNF2H#1	shSNF2H#2		3e
[truncated: 404 more rows]

[truncated: 6 more sheets: Supplementary Fig.4, Supplementary Fig.5, Supplementary Fig.6, Supplementary Fig.7, Supplementary Fig.8, Supplementary Fig.9]
